# Supplementary material for: Central medial thalamic nucleus dynamically participates in acute itch sensation and chronic itch-induced anxiety-like behavior in male mice
Source: Nat Commun. 2023 May 3;14:2539. doi: 10.1038/s41467-023-38264-4 (PMC10156671; doi:10.1038/s41467-023-38264-4)
Supplement: Supplementary file 4 — Source Data [file 41467_2023_38264_MOESM4_ESM.xlsx]

## Sheet: Fig.1
Fig.1b	heatmap for His
-1	-0.01569	-0.00052	0.006063	0.025219	0.009003	-0.04341	-0.01721	0.010632	-0.05444	0.017962	-0.03431	-0.1049	-0.05549	-0.02728	0.018182	0.028726	-0.09403	-0.01684	0.001344	-0.00757	-0.02376	0.023514	-0.01399	-0.17911	-0.08572	-0.03251	0.017199	0.018287	0.043214	-0.01234	-0.01681	-0.03289	0.005679	0.001315	-0.01871	-0.14234	0.233025	0.05994	-0.02588
	-0.01894	-0.00357	0.003736	0.023966	0.011533	-0.04824	-0.01723	0.011841	-0.0822	0.016805	-0.03693	-0.12267	-0.05626	-0.02402	0.014204	0.024633	-0.07679	0.034567	0.011847	-0.00554	-0.01673	0.021334	-0.02085	-0.18493	-0.09261	-0.0448	0.022422	0.020287	0.058718	-0.00924	-0.02117	-0.03399	0.008125	0.00146	-0.01915	-0.04007	0.212672	0.071893	-0.02846
	-0.02809	-0.00481	0.000457	0.025617	0.00878	-0.05575	-0.01813	0.021591	-0.11543	0.021062	-0.03993	-0.12729	-0.05782	-0.02657	0.011353	0.021694	-0.05793	0.075425	0.01076	-0.00273	-0.00064	0.019009	-0.02174	-0.1673	-0.09805	-0.05191	0.025463	0.021679	0.062601	-0.00769	-0.0254	-0.03681	0.014586	0.000363	-0.02393	0.024471	0.177609	0.102858	-0.02633
	-0.0358	-0.0006	0.001065	0.026725	0.008823	-0.062	-0.02098	0.025645	-0.1203	0.0239	-0.04509	-0.13591	-0.06391	-0.03127	0.006587	0.018533	-0.09359	0.09843	-0.00213	-0.00286	0.009065	0.016268	-0.02121	-0.20117	-0.10772	-0.04291	0.028519	0.026151	0.069987	-0.00368	-0.02762	-0.03852	0.018627	-0.00132	-0.02999	-0.01472	0.182309	0.131618	-0.02683
	-0.02945	0.0004	0.003589	0.030085	0.010843	-0.06719	-0.02488	0.025913	-0.1181	0.024551	-0.04423	-0.13878	-0.05997	-0.03078	0.009838	0.018209	-0.10215	0.106238	-0.00852	-0.00194	0.01051	0.01363	-0.02245	-0.19879	-0.11436	-0.04171	0.029237	0.024215	0.080392	-0.00148	-0.02977	-0.03456	0.022577	-0.00238	-0.03138	-0.08203	0.180957	0.144026	-0.02333
	-0.02843	-0.0006	0.00713	0.029119	0.010423	-0.0716	-0.02512	0.027432	-0.11719	0.021932	-0.04655	-0.13584	-0.06011	-0.02792	0.007435	0.015352	-0.07201	0.113357	-0.01548	-0.00179	0.004594	0.010252	-0.02255	-0.19413	-0.11599	-0.05074	0.032401	0.028553	0.080001	0.001983	-0.03352	-0.03387	0.024749	0.0029	-0.0344	-0.11924	0.178476	0.134755	-0.02899
	-0.03104	-0.00324	0.008492	0.027047	0.010628	-0.07711	-0.02292	0.028893	-0.10963	0.020511	-0.04771	-0.12165	-0.06144	-0.02726	0.000494	0.012991	-0.08403	0.123329	-0.02436	-0.00394	0.008283	0.009285	-0.02001	-0.21663	-0.11654	-0.05536	0.030695	0.031436	0.070513	0.004323	-0.03953	-0.03842	0.030462	0.005399	-0.0389	-0.13843	0.21227	0.135599	-0.03702
	-0.02711	-0.00231	0.008569	0.028984	0.009136	-0.08032	-0.02627	0.028234	-0.09536	0.01778	-0.04901	-0.10931	-0.06019	-0.02958	-0.00574	0.013188	-0.11623	0.127544	-0.03375	-0.00754	0.02756	0.009892	-0.0154	-0.20824	-0.11859	-0.05498	0.026174	0.037959	0.064148	0.005728	-0.03775	-0.04026	0.029945	0.004716	-0.03945	-0.11462	0.223883	0.137233	-0.03767
	-0.03458	-0.0003	0.009105	0.031338	0.005995	-0.08066	-0.027	0.025564	-0.08461	0.015767	-0.0481	-0.1171	-0.06008	-0.03053	-0.003	0.013696	-0.10269	0.111634	-0.03369	-0.00926	0.05251	0.026339	-0.01638	-0.21861	-0.12125	-0.07101	0.023751	0.050318	0.062117	0.00881	-0.03957	-0.04095	0.024969	0.001758	-0.04148	-0.09805	0.233992	0.133184	-0.04
	-0.03857	0.000481	0.005877	0.032545	0.004597	-0.08072	-0.0318	0.022939	-0.11301	0.012272	-0.05226	-0.09663	-0.0562	-0.02993	-0.002	0.009886	-0.10879	0.080062	-0.03544	-0.01957	0.067367	0.023164	-0.0195	-0.22554	-0.12164	-0.0923	0.019211	0.047911	0.065176	0.010144	-0.04342	-0.03603	0.022442	0.002015	-0.04643	-0.11037	0.257624	0.129844	-0.04027
	-0.04673	0.000207	0.00228	0.028807	0.000197	-0.07923	-0.03287	0.022523	-0.11222	0.007598	-0.05453	-0.07548	-0.04806	-0.03573	0.000729	0.005104	-0.14559	0.039753	-0.03803	-0.02007	0.070059	0.024622	-0.01671	-0.22053	-0.1248	-0.09646	0.013671	0.04423	0.066787	0.011339	-0.04401	-0.03537	0.019407	0.004713	-0.05161	-0.076	0.287916	0.104894	-0.03863
	-0.05668	0.005334	0.001737	0.021109	-0.00232	-0.08051	-0.03714	0.022092	-0.12727	0.005358	-0.05617	-0.08684	-0.04802	-0.05618	0.003347	0.004641	-0.13711	0.039333	-0.03384	-0.00681	0.064844	0.031746	-0.01416	-0.23197	-0.13143	-0.12221	0.007811	0.037991	0.063635	0.007116	-0.04081	-0.03664	0.013626	0.00596	-0.05162	-0.06949	0.262917	0.088824	-0.04448
	-0.06033	0.004385	0.000472	0.014474	-0.00743	-0.08368	-0.03892	0.018342	-0.13637	8.26e-06	-0.05647	-0.09348	-0.06215	-0.07282	0.01094	0.004275	-0.12291	0.042252	-0.02104	0.005793	0.059289	0.039433	-0.01472	-0.22443	-0.13809	-0.14111	0.004643	0.025364	0.05984	0.001035	-0.03576	-0.03377	0.011095	0.009587	-0.04859	-0.05784	0.214444	0.070357	-0.05494
	-0.07026	0.001332	0.001696	0.007986	-0.00497	-0.08408	-0.04119	0.01328	-0.12708	-0.00519	-0.05813	-0.0833	-0.07262	-0.08448	0.016459	0.00459	-0.07742	0.026993	-0.01747	0.014564	0.048654	0.043407	-0.01306	-0.21666	-0.14264	-0.13586	0.001422	0.00177	0.06254	-0.001	-0.0345	-0.03121	0.009593	0.016745	-0.04664	-0.05651	0.209366	0.041415	-0.06048
	-0.08316	-0.00382	0.000521	0.001264	-0.00311	-0.08669	-0.03879	0.00746	-0.11702	-0.00784	-0.05775	-0.06219	-0.07312	-0.09404	0.012385	0.004957	-0.01751	0.033994	-0.01739	0.013709	0.029639	0.039568	-0.01092	-0.21488	-0.14476	-0.10557	0.000257	-0.02821	0.069424	-0.00239	-0.03688	-0.02847	0.007733	0.016221	-0.04855	-0.03611	0.166528	0.022329	-0.07404
	-0.09087	-0.00622	0.004459	-0.00364	-0.00372	-0.08526	-0.04426	0.003989	-0.12588	-0.00609	-0.05913	-0.02748	-0.07107	-0.0904	0.006283	0.001464	0.032629	0.056454	-0.01413	0.012464	-0.0092	0.034817	-0.01327	-0.20869	-0.14823	-0.09155	-0.00254	-0.03235	0.075978	-0.0002	-0.03554	-0.0297	0.003556	0.010729	-0.04726	-0.032	0.146734	-0.00671	-0.07985
	-0.09528	-0.00506	0.004912	-0.00623	-0.00392	-0.08285	-0.04753	6.12e-05	-0.13443	-0.00652	-0.06049	-0.04035	-0.06675	-0.09061	0.004154	0.00013	0.05843	0.072965	-0.00535	0.01535	-0.05558	0.033637	-0.01499	-0.20649	-0.15062	-0.09459	-0.00164	-0.08118	0.083496	1.74e-05	-0.03541	-0.0276	-0.00027	0.005368	-0.04346	-0.06017	0.153865	-0.0288	-0.072
	-0.08752	-0.00763	0.006563	-0.00905	-0.00428	-0.08267	-0.05349	-0.00107	-0.14166	-0.00366	-0.06108	-0.03715	-0.06301	-0.09671	0.000795	-0.00176	0.075805	0.087802	-0.00883	0.013482	-0.08217	0.036044	-0.01673	-0.20161	-0.14767	-0.11102	-0.00554	-0.10865	0.090726	0.00247	-0.03822	-0.02543	-0.00188	0.002223	-0.04558	-0.09536	0.184493	-0.0383	-0.07923
	-0.08394	-0.00982	0.003252	-0.00855	-0.00686	-0.07989	-0.05419	-0.00093	-0.15956	0.001309	-0.06563	-0.01633	-0.05723	-0.09249	-0.00028	-0.00888	0.086027	0.104557	-0.01242	-0.00021	-0.10951	0.040473	-0.01393	-0.21472	-0.14953	-0.11965	-0.00874	-0.1235	0.092694	-0.00113	-0.04431	-0.02651	-0.00476	-0.00067	-0.04679	-0.13081	0.168067	-0.0365	-0.08506
	-0.08094	-0.00834	0.00484	-0.0082	-0.00928	-0.08103	-0.05791	0.001193	-0.15115	0.006503	-0.07035	-0.00375	-0.05423	-0.08851	-0.00371	-0.01384	0.095768	0.125913	-0.00611	-0.00758	-0.11907	0.042468	-0.01348	-0.18151	-0.14971	-0.12439	-0.01369	-0.118	0.082395	-0.00224	-0.04796	-0.03221	-0.00896	-0.00639	-0.04322	-0.1381	0.111937	-0.00781	-0.08498
	-0.08401	-0.00865	0.004359	-0.00606	-0.01157	-0.08242	-0.06131	0.00309	-0.12771	0.007491	-0.07058	0.010924	-0.05424	-0.08293	-0.00148	-0.0181	0.110387	0.114846	0.01867	-0.01553	-0.11955	0.051999	-0.01638	-0.18522	-0.15661	-0.13286	-0.01262	-0.13372	0.07213	-0.00461	-0.05113	-0.03109	-0.01284	-0.01049	-0.03542	-0.16051	0.057709	0.023413	-0.08556
	-0.0857	-0.01407	0.001215	-0.00319	-0.00889	-0.08382	-0.06526	0.005528	-0.1122	0.008791	-0.06885	-0.00339	-0.05627	-0.0834	0.000113	-0.01926	0.118509	0.106646	0.034406	-0.03159	-0.12377	0.049036	-0.01556	-0.18987	-0.15819	-0.13633	-0.01218	-0.13294	0.08149	-0.00117	-0.0555	-0.02998	-0.01493	-0.00891	-0.03528	-0.17005	0.053458	0.040728	-0.08044
	-0.07895	-0.01696	-0.00265	0.002873	-0.00588	-0.08465	-0.06544	0.011566	-0.13402	0.006691	-0.06641	-0.01281	-0.05777	-0.08303	0.000155	-0.01979	0.100593	0.083247	0.038574	-0.0396	-0.11564	0.043315	-0.01549	-0.16985	-0.16244	-0.13083	-0.01656	-0.11345	0.08927	0.001612	-0.05898	-0.03369	-0.01595	-0.01027	-0.04339	-0.17556	-0.00172	-0.0071	-0.07326
	-0.07382	-0.01615	-0.00249	0.00629	-0.0008	-0.08498	-0.06668	0.011926	-0.1416	0.010443	-0.0648	-0.01701	-0.05668	-0.081	-0.00228	-0.01934	0.067388	0.014768	0.052278	-0.04286	-0.1179	0.009899	-0.01762	-0.16311	-0.16576	-0.1309	-0.02366	-0.10745	0.0851	0.003985	-0.05772	-0.03754	-0.01236	-0.01066	-0.04861	-0.16506	-0.0097	-0.04785	-0.07253
	-0.066	-0.01579	-0.00156	0.007674	-0.00106	-0.08507	-0.06877	0.013135	-0.12779	0.009012	-0.06565	0.00244	-0.05628	-0.07648	0.000579	-0.01229	0.047158	-0.04821	0.050901	-0.06201	-0.12767	-0.05672	-0.02107	-0.1599	-0.16809	-0.12519	-0.02375	-0.13757	0.079838	0.004236	-0.05328	-0.03703	-0.01057	-0.00808	-0.05121	-0.19317	-0.01792	-0.05403	-0.07206
	-0.06237	-0.01724	-0.00497	0.007927	0.006431	-0.08766	-0.06951	0.010074	-0.10992	0.004611	-0.06547	0.032031	-0.05669	-0.07217	-0.0003	-0.00928	-0.04107	-0.09277	0.046463	-0.07009	-0.11034	-0.05566	-0.02401	-0.16972	-0.16404	-0.11969	-0.02312	-0.13845	0.087991	0.00559	-0.05077	-0.03667	-0.01223	1.63e-05	-0.05697	-0.19144	-0.03937	-0.06124	-0.06936
	-0.06311	-0.01639	-0.00818	0.004562	0.01272	-0.09172	-0.06649	0.006685	-0.12556	-0.00021	-0.06674	0.048292	-0.06328	-0.06982	-0.00039	-0.00638	-0.07897	-0.11137	0.035271	-0.07369	-0.09414	0.038942	-0.0208	-0.18233	-0.16319	-0.12862	-0.02157	-0.15512	0.088969	0.004692	-0.04983	-0.03767	-0.0113	-0.00058	-0.06313	-0.19287	-0.05008	-0.04309	-0.06264
	-0.05718	-0.01284	-0.00947	0.002231	0.015454	-0.09581	-0.069	0.004221	-0.147	0.000451	-0.06886	0.060286	-0.06908	-0.06762	-0.00123	-0.00156	-0.09788	-0.13046	0.026281	-0.09288	-0.0962	0.050992	-0.01967	-0.19607	-0.16336	-0.1572	-0.02112	-0.13153	0.088453	0.002679	-0.04718	-0.03675	-0.01163	-0.00519	-0.06224	-0.18196	-0.04186	-0.00775	-0.05668
	-0.04863	-0.01141	-0.01016	-0.00084	0.016959	-0.09901	-0.07136	0.00226	-0.14687	-0.00078	-0.07059	0.070358	-0.07621	-0.0713	0.00269	-0.00241	-0.1106	-0.13529	0.007941	-0.09414	-0.093	0.059743	-0.01907	-0.2009	-0.16503	-0.16872	-0.02175	-0.13839	0.085379	0.001105	-0.04291	-0.03534	-0.01064	-0.01084	-0.05973	-0.20339	-0.06166	0.013672	-0.054
	-0.04175	-0.01031	-0.00923	-0.00364	0.016074	-0.10502	-0.07586	0.00116	-0.15455	-0.00399	-0.06726	0.051502	-0.07628	-0.0662	0.002998	-0.00583	-0.13924	-0.14603	-0.01298	-0.09391	-0.08589	0.06508	-0.02062	-0.20263	-0.16575	-0.16351	-0.02419	-0.13179	0.08352	0.004066	-0.04293	-0.03468	-0.00704	-0.01011	-0.06424	-0.18501	-0.05815	-0.01565	-0.05014
	-0.03517	-0.00822	-0.01178	-0.00493	0.01351	-0.10822	-0.07857	0.000101	-0.16296	-0.00565	-0.06725	0.03214	-0.07704	-0.0762	0.002944	-0.0127	-0.13941	-0.14362	-0.02003	-0.09904	-0.09366	0.069892	-0.02249	-0.21793	-0.17013	-0.15016	-0.02251	-0.16687	0.082298	0.004596	-0.04773	-0.03824	-0.00229	-0.0106	-0.06998	-0.18792	-0.04117	-0.0383	-0.04655
	-0.03369	-0.00649	-0.00972	-0.00469	0.010977	-0.10975	-0.08084	-0.00025	-0.15166	-0.00432	-0.06753	-0.00656	-0.07165	-0.08034	0.002595	-0.02164	-0.14413	-0.13207	-0.02359	-0.10241	-0.09573	0.080209	-0.02223	-0.20882	-0.17352	-0.15539	-0.02343	-0.16085	0.082342	0.005696	-0.04723	-0.04946	-0.0035	-0.01069	-0.0702	-0.20506	-0.05334	-0.05698	-0.04943
	-0.04129	-0.00311	-0.00786	-0.00326	0.005193	-0.10937	-0.08255	-0.0018	-0.15486	-0.00293	-0.0693	-0.02716	-0.07065	-0.07031	0.006228	-0.01079	-0.15687	-0.1283	-0.04255	-0.08965	-0.07653	0.093651	-0.02474	-0.21784	-0.17536	-0.16163	-0.01885	-0.18479	0.089532	0.003365	-0.04548	-0.05037	-0.00052	-0.01149	-0.06572	-0.19679	-0.06205	-0.06128	-0.05248
	-0.05287	-0.00822	-0.007	0.000592	0.002814	-0.1097	-0.08157	-0.00665	-0.16969	7.36e-06	-0.06425	-0.06361	-0.06205	-0.07478	0.009461	0.002597	-0.13985	-0.11093	-0.10531	-0.08375	-0.06735	0.097718	-0.02639	-0.20784	-0.17331	-0.16193	-0.01431	-0.18786	0.079227	0.003896	-0.04376	-0.04869	0.002173	-0.00609	-0.05525	-0.19024	-0.05192	-0.06571	-0.05202
	-0.0674	-0.01242	-0.00803	0.002177	0.000818	-0.10579	-0.0771	-0.00933	-0.19077	0.002813	-0.06783	-0.07055	-0.05943	-0.06989	0.00872	0.005064	-0.13924	-0.10151	-0.129	-0.09143	-0.06578	0.091977	-0.02438	-0.1751	-0.17363	-0.16226	-0.01379	-0.2055	0.070566	0.003509	-0.04679	-0.04756	0.004929	0.012375	-0.0487	-0.21513	-0.08081	-0.07934	-0.0554
	-0.06851	-0.01519	-0.0096	0.003567	-0.00068	-0.10366	-0.07674	-0.00898	-0.18885	0.006449	-0.07047	-0.07667	-0.05971	-0.06794	0.007045	0.006241	-0.14917	-0.1097	-0.12865	-0.07878	-0.06777	0.054974	-0.02397	-0.20389	-0.17726	-0.15952	-0.01297	-0.17756	0.067756	0.002731	-0.05329	-0.04813	0.005716	0.029766	-0.04462	-0.20263	-0.08173	-0.08142	-0.05554
	-0.06524	-0.01774	-0.00865	0.006525	-0.00017	-0.09825	-0.07407	-0.01083	-0.1981	0.006414	-0.0757	-0.08008	-0.06466	-0.06057	0.008324	0.002492	-0.14092	-0.10317	-0.13381	-0.04303	-0.05845	0.031362	-0.02596	-0.17918	-0.18203	-0.16182	-0.0108	-0.18267	0.065649	0.000114	-0.05336	-0.04486	0.00094	0.036811	-0.04198	-0.18631	-0.08051	-0.07435	-0.05306
	-0.06514	-0.02263	-0.01112	0.008543	0.00364	-0.09347	-0.07201	-0.01063	-0.2089	0.001058	-0.0755	-0.07886	-0.07019	-0.04913	0.007561	-0.00384	-0.15001	-0.09625	-0.10318	-0.02931	-0.06003	0.019312	-0.02565	-0.17103	-0.18866	-0.16754	-0.01006	-0.19553	0.075115	-0.0016	-0.05655	-0.04927	-0.00156	0.045821	-0.04058	-0.21218	-0.09111	-0.07152	-0.06394
	-0.06773	-0.02437	-0.01277	0.010995	0.008092	-0.09536	-0.07358	-0.01063	-0.20768	-0.00409	-0.07708	-0.06889	-0.07622	-0.04785	0.004354	-0.00534	-0.15754	-0.09061	-0.10009	-0.07313	-0.08997	0.002035	-0.02603	-0.173	-0.19314	-0.17613	-0.0116	-0.20216	0.08963	-0.00169	-0.056	-0.0606	-0.00335	0.052463	-0.04379	-0.19841	-0.07975	-0.06618	-0.07723
	-0.0696	-0.02253	-0.00772	0.010465	0.008165	-0.09541	-0.08381	-0.00921	-0.21862	-0.00523	-0.08219	-0.08002	-0.08316	-0.05167	0.000662	-0.00557	-0.13661	-0.08693	-0.11283	-0.09568	-0.08434	-0.01861	-0.02877	-0.17038	-0.19841	-0.18378	-0.01394	-0.18522	0.098918	-0.00309	-0.05387	-0.06584	-0.00784	0.055698	-0.05032	-0.20364	-0.10037	-0.06773	-0.08465
	-0.07383	-0.01979	-0.00795	0.008697	0.008884	-0.09085	-0.08119	-0.01009	-0.21989	-0.00524	-0.08383	-0.09046	-0.0826	-0.04642	0.001185	-0.00833	-0.11437	-0.08524	-0.09825	-0.08043	-0.08352	-0.02851	-0.0314	-0.18744	-0.20129	-0.18846	-0.01104	-0.18546	0.104991	-0.00604	-0.04994	-0.05883	-0.01286	0.051004	-0.05701	-0.21888	-0.0986	-0.07098	-0.08394
	-0.07203	-0.01684	-0.00803	0.007847	0.010525	-0.09052	-0.07728	-0.01158	-0.21435	-0.00464	-0.08004	-0.05939	-0.07578	-0.03664	-0.00116	-0.01811	-0.10522	-0.09632	-0.1206	-0.08607	-0.10364	-0.01989	-0.03186	-0.19136	-0.2008	-0.18242	-0.00814	-0.2034	0.099309	-0.00641	-0.04692	-0.06511	-0.01932	0.053297	-0.0654	-0.20078	-0.09207	-0.06939	-0.0808
	-0.06988	-0.01928	-0.01056	0.005114	0.018616	-0.09037	-0.07085	-0.00953	-0.22199	-0.00557	-0.07473	-0.03897	-0.07266	-0.02414	-0.00098	-0.02763	-0.09606	-0.07242	-0.13037	-0.09688	-0.09975	-0.0141	-0.02669	-0.18821	-0.20168	-0.17112	-0.0061	-0.19729	0.100796	-0.00817	-0.04364	-0.0698	-0.01458	0.052518	-0.06714	-0.21923	-0.1102	-0.07107	-0.07987
	-0.06429	-0.0149	-0.00954	0.003334	0.023614	-0.09136	-0.06601	-0.00823	-0.20215	-0.00166	-0.0721	-0.0442	-0.06587	-0.022	-0.00575	-0.02767	-0.05232	-0.0239	-0.1021	-0.08467	-0.07679	-0.02155	-0.02387	-0.18055	-0.20161	-0.16984	-0.00736	-0.18645	0.112639	-0.01221	-0.03664	-0.06712	-0.01731	0.051176	-0.06162	-0.21006	-0.09766	-0.09106	-0.08383
	-0.05418	-0.01346	-0.00686	0.00318	0.025324	-0.08982	-0.0599	-0.00394	-0.1948	0.003924	-0.07223	-0.04342	-0.0678	-0.01544	-0.01035	-0.0094	-0.05384	0.02133	-0.10555	-0.07177	-0.07847	-0.02016	-0.02749	-0.17476	-0.19961	-0.1736	-0.00223	-0.18255	0.111206	-0.01494	-0.02762	-0.06253	-0.01665	0.053678	-0.05663	-0.22509	-0.10024	-0.10907	-0.08166
	-0.0316	-0.01404	-0.00669	0.005248	0.026355	-0.09121	-0.05805	-0.00206	-0.19659	0.009657	-0.06812	-0.05106	-0.05669	-0.0101	-0.00765	0.008649	-0.05412	0.05449	-0.09684	-0.05801	-0.06951	-0.01474	-0.03286	-0.16871	-0.19188	-0.16336	0.001531	-0.2179	0.116169	-0.01307	-0.01914	-0.06279	-0.01871	0.056424	-0.05547	-0.20053	-0.10671	-0.10056	-0.07639
	-0.01537	-0.00701	-0.00342	0.001961	0.029166	-0.09116	-0.05987	-0.0001	-0.19828	0.012596	-0.06401	-0.01814	-0.04362	0.003689	-0.01135	0.011528	-0.00065	0.078084	-0.0821	-0.0809	-0.05458	0.006876	-0.03116	-0.14505	-0.18987	-0.16199	0.00194	-0.20434	0.119494	-0.00852	-0.01789	-0.06097	-0.02099	0.057007	-0.05853	-0.15166	-0.10546	-0.06803	-0.0685
0	-0.00965	-0.00111	0.001731	-0.00196	0.024444	-0.0916	-0.06185	0.007789	-0.16778	0.016978	-0.06027	0.010022	-0.03936	0.02048	-0.01373	0.008972	0.068977	0.088049	-0.08128	-0.04515	0.000145	0.044978	-0.02725	-0.12439	-0.19157	-0.1655	0.00473	-0.14995	0.115003	-0.00524	-0.01743	-0.05886	-0.02469	0.056645	-0.05894	-0.06885	-0.11195	-0.04264	-0.06175
	-0.01231	0.001345	0.005835	-0.00587	0.016743	-0.08949	-0.06218	0.012976	-0.12871	0.021554	-0.05647	0.023229	-0.02737	0.031787	-0.01114	0.007059	0.093507	0.10041	-0.07531	0.014807	0.058615	0.072335	-0.02569	-0.13491	-0.18976	-0.1655	0.011957	-0.10078	0.118918	-0.00609	-0.01458	-0.05866	-0.02217	0.055739	-0.05597	0.007254	-0.09368	-0.01951	-0.06267
	0.002762	0.000911	0.009267	-0.00568	0.010111	-0.08813	-0.06084	0.012697	-0.07267	0.01873	-0.05242	0.026971	-0.01164	0.040903	0.001828	0.006305	0.12788	0.126861	-0.06127	0.060213	0.089592	0.086934	-0.02133	-0.07116	-0.18913	-0.15693	0.026658	-0.06606	0.132572	-0.00752	-0.01664	-0.05778	-0.01567	0.055524	-0.05292	0.059689	-0.09103	-0.00969	-0.06125
	0.016209	0.005392	0.007529	-0.00296	0.008006	-0.09008	-0.05304	0.016336	-0.05594	0.013273	-0.05028	0.021074	-0.01292	0.050286	0.011196	0.016604	0.14153	0.125021	-0.05854	0.079056	0.099091	0.093914	-0.0147	-0.06867	-0.18822	-0.15618	0.065125	-0.01245	0.141666	-0.00294	-0.01774	-0.04931	-0.00966	0.052478	-0.05357	0.052494	-0.0667	-0.01909	-0.06012
	0.010617	0.007294	0.00872	0.004675	0.007781	-0.09388	-0.04476	0.02213	-0.03768	0.009147	-0.04866	0.02446	-0.01127	0.060584	0.017758	0.026648	0.150937	0.119603	-0.0462	0.105274	0.09263	0.090926	-0.01275	-0.08289	-0.18792	-0.15712	0.086423	0.014451	0.138294	-0.0022	-0.02384	-0.04599	-0.00554	0.050063	-0.05632	0.035121	-0.05414	-0.02813	-0.06202
	0.02177	0.00708	0.009406	0.010514	0.007327	-0.09364	-0.0397	0.022513	-0.00193	0.0085	-0.047	0.029589	-0.01961	0.069024	0.023882	0.03348	0.1554	0.117472	-0.02689	0.133007	0.086461	0.090505	-0.01108	-0.11502	-0.18675	-0.1592	0.113787	0.021669	0.140793	0.000823	-0.02357	-0.04464	-0.00204	0.051366	-0.04973	0.005192	-0.04446	-0.03966	-0.06679
	0.040918	0.007781	0.012412	0.014555	0.009543	-0.09519	-0.03573	0.02219	-0.00579	0.005195	-0.04401	0.033487	-0.00791	0.072412	0.03318	0.037801	0.169918	0.117389	-0.0247	0.157299	0.116381	0.087698	-0.00934	-0.11514	-0.18426	-0.15813	0.13386	0.05071	0.14134	0.006006	-0.0221	-0.04339	0.005688	0.060001	-0.05368	0.009204	0.00574	-0.03543	-0.0638
	0.034047	0.008241	0.013952	0.016442	0.016448	-0.09122	-0.01404	0.021085	-0.00827	0.006475	-0.04357	0.036431	-0.00437	0.075792	0.03942	0.044033	0.168206	0.109652	-0.03564	0.173293	0.133485	0.088882	-0.00312	-0.11948	-0.18402	-0.15019	0.153228	0.080756	0.157489	0.009214	-0.02211	-0.03307	0.015014	0.073274	-0.06033	0.00805	0.057022	-0.02875	-0.05101
	0.035805	0.024603	0.01698	0.017891	0.020168	-0.08604	0.004297	0.025241	-0.00199	0.007831	-0.0418	0.047903	0.00042	0.089785	0.040915	0.0511	0.14209	0.091877	-0.04529	0.184241	0.137267	0.097349	-0.00181	-0.16069	-0.18638	-0.14547	0.15749	0.091063	0.174187	0.010099	-0.02435	-0.02261	0.015638	0.081993	-0.05742	0.005932	0.06637	-0.03788	-0.0423
	0.056078	0.040848	0.017245	0.018393	0.025929	-0.07628	0.000961	0.025704	0.015652	0.011012	-0.04291	0.065737	0.010834	0.095694	0.043576	0.064367	0.117347	0.089749	-0.0503	0.197899	0.137873	0.105448	-0.00444	-0.18954	-0.18667	-0.154	0.166746	0.103976	0.191253	0.011749	-0.02433	-0.01423	0.014436	0.084444	-0.05305	0.034778	0.08558	-0.03935	-0.02945
	0.053407	0.046352	0.015772	0.020417	0.028574	-0.06822	-0.0011	0.026994	0.014091	0.014508	-0.03949	0.068474	0.022537	0.09367	0.045163	0.070686	0.134191	0.092912	-0.04346	0.200848	0.131937	0.118327	-0.006	-0.19189	-0.18405	-0.15022	0.175682	0.121226	0.189483	0.012751	-0.02909	-0.00517	0.0158	0.088464	-0.0495	0.044691	0.148479	-0.03564	-0.03363
	0.061388	0.054745	0.016665	0.020743	0.033924	-0.05075	0.005189	0.027607	0.004291	0.015091	-0.03814	0.068712	0.03654	0.083256	0.049914	0.076654	0.142408	0.081151	-0.0396	0.182243	0.116095	0.127816	-0.00616	-0.19143	-0.18252	-0.15258	0.186758	0.12932	0.185934	0.015008	-0.02681	-0.00098	0.030522	0.091084	-0.04737	0.053319	0.209729	-0.05482	-0.03726
	0.080855	0.072646	0.018545	0.020519	0.035661	-0.03318	0.007046	0.031736	0.00356	0.014914	-0.03182	0.08778	0.043864	0.061322	0.0528	0.082064	0.155826	0.073424	-0.01972	0.160086	0.09573	0.119442	-0.0074	-0.18502	-0.18294	-0.15567	0.191796	0.129199	0.197693	0.010942	-0.02739	-0.00446	0.055424	0.085291	-0.04574	0.073492	0.212043	-0.06276	-0.03036
	0.070249	0.088331	0.01844	0.021742	0.036805	-0.01887	0.01244	0.035531	0.001335	0.018623	-0.02588	0.10188	0.052808	0.053069	0.052682	0.085398	0.158968	0.065818	-0.00303	0.135453	0.092507	0.11622	-0.01431	-0.19852	-0.17966	-0.1574	0.183651	0.123036	0.215796	0.007973	-0.02487	-0.00162	0.06524	0.078012	-0.04619	0.099348	0.23056	-0.06377	-0.01042
	0.07045	0.098669	0.019169	0.027936	0.034371	0.00418	0.029066	0.039227	-0.00013	0.017887	-0.02233	0.109671	0.057243	0.059582	0.060203	0.093492	0.154424	0.081796	-0.00331	0.079634	0.074797	0.110506	-0.01765	-0.19837	-0.17696	-0.1511	0.175658	0.116977	0.21038	0.002316	-0.02634	0.011445	0.077266	0.074572	-0.04912	0.07801	0.220206	-0.06838	0.001736
	0.088722	0.10569	0.016907	0.027607	0.031989	0.019194	0.046911	0.041558	0.015157	0.016792	-0.01896	0.10966	0.054607	0.06846	0.066204	0.097264	0.131332	0.094028	-0.0081	0.02484	0.076633	0.107329	-0.01795	-0.19167	-0.17696	-0.15526	0.173528	0.113154	0.213247	0.005009	-0.03084	0.025088	0.114247	0.073626	-0.05459	0.036633	0.215296	-0.06066	-0.00157
	0.0816	0.107787	0.014226	0.027114	0.030201	0.022084	0.06235	0.045	0.040569	0.015281	-0.01991	0.103598	0.046911	0.069638	0.067082	0.097837	0.136238	0.080613	-0.00684	-0.01005	0.068217	0.106896	-0.0199	-0.18588	-0.17792	-0.16237	0.169365	0.126863	0.212382	0.007305	-0.03451	0.038858	0.139609	0.070819	-0.05066	0.032299	0.228755	-0.0424	0.000388
	0.084551	0.103799	0.016919	0.023792	0.030327	0.023999	0.083773	0.042678	0.04085	0.016776	-0.01972	0.094214	0.048211	0.051646	0.062182	0.10309	0.155364	0.062463	-0.01421	-0.02354	0.033411	0.104176	-0.02087	-0.19294	-0.17735	-0.16679	0.173889	0.125413	0.217901	0.009838	-0.03119	0.056691	0.149748	0.067418	-0.04712	-0.00427	0.243134	-0.03346	0.011474
	0.092899	0.107735	0.015827	0.024317	0.02969	0.024634	0.107214	0.043093	-0.01833	0.01729	-0.0225	0.091293	0.046055	0.038159	0.064424	0.101674	0.162968	0.054196	-0.02092	-0.04547	0.039805	0.101051	-0.02006	-0.1765	-0.17651	-0.15338	0.169607	0.104961	0.237668	0.017247	-0.02605	0.054832	0.15017	0.073948	-0.04077	-0.02116	0.24984	-0.03497	0.022257
	0.090091	0.124229	0.013191	0.023024	0.034231	0.02755	0.130313	0.039027	-0.07865	0.016013	-0.01871	0.083555	0.024616	0.032664	0.063223	0.10321	0.132414	0.04703	-0.03439	-0.06275	0.027959	0.099096	-0.01901	-0.17872	-0.18071	-0.14723	0.179286	0.094744	0.243223	0.026112	-0.02526	0.040268	0.145327	0.076398	-0.04485	-0.01508	0.249163	-0.03949	0.033416
	0.091752	0.130926	0.012705	0.024451	0.039749	0.031769	0.150544	0.040189	-0.10359	0.017044	-0.01562	0.078284	0.012434	0.042378	0.05833	0.103357	0.131409	0.047464	-0.03447	-0.07437	0.03111	0.094209	-0.01835	-0.13404	-0.18305	-0.14833	0.188694	0.014694	0.248072	0.032622	-0.02637	0.037353	0.139046	0.070064	-0.03809	0.011067	0.238491	-0.06301	0.020001
	0.113618	0.138871	0.018117	0.025276	0.044418	0.037946	0.148311	0.039802	-0.07888	0.018539	-0.01464	0.083787	0.03053	0.045838	0.050882	0.100465	0.122729	0.043346	-0.02782	-0.08325	0.041149	0.094082	-0.0203	-0.13459	-0.18406	-0.15495	0.202146	-0.07243	0.227392	0.041683	-0.0246	0.030934	0.135758	0.067278	-0.03259	-0.00295	0.224134	-0.04121	0.012462
	0.101038	0.143459	0.013739	0.030473	0.043624	0.046288	0.123665	0.043154	-0.0783	0.024449	-0.01607	0.089163	0.03999	0.044641	0.04356	0.098307	0.119275	0.030414	-0.01329	-0.10323	0.042295	0.096868	-0.01915	-0.13412	-0.18734	-0.14816	0.210374	-0.11285	0.207021	0.04831	-0.02173	0.016672	0.131073	0.075353	-0.03036	-0.05087	0.211363	0.00562	0.010142
	0.091455	0.143593	0.010631	0.032303	0.046221	0.05785	0.135783	0.04509	-0.0931	0.029561	-0.01837	0.086926	0.038278	0.04218	0.038739	0.099071	0.118338	0.022144	0.005817	-0.0883	0.051783	0.0976	-0.01236	-0.10481	-0.19096	-0.1358	0.207167	-0.1195	0.194312	0.059602	-0.02381	0.004144	0.133805	0.085763	-0.03102	-0.09715	0.209485	0.037196	0.011355
	0.084449	0.151556	0.012977	0.030529	0.0517	0.062831	0.141965	0.048518	-0.07742	0.031132	-0.02285	0.077231	0.051195	0.052388	0.033564	0.094154	0.130035	0.012147	0.031051	-0.05986	0.055947	0.102677	-0.01137	-0.11443	-0.19385	-0.12831	0.201517	-0.10808	0.198712	0.064668	-0.02886	0.006642	0.133827	0.095908	-0.02331	-0.10078	0.202141	0.0355	0.011002
	0.08123	0.149316	0.013317	0.026202	0.056344	0.070439	0.106799	0.048888	-0.0871	0.037105	-0.02219	0.08103	0.058226	0.066621	0.029478	0.085015	0.13655	0.01559	0.034865	-0.05439	0.076453	0.119035	-0.01256	-0.09618	-0.19323	-0.11619	0.197672	-0.14316	0.203406	0.061806	-0.0314	0.018828	0.133808	0.098128	-0.02032	-0.14788	0.20678	0.049128	0.012684
	0.08035	0.144909	0.013943	0.019218	0.062038	0.07411	0.127877	0.045285	-0.07683	0.041588	-0.01805	0.076219	0.063242	0.084081	0.022047	0.079758	0.115119	0.020459	0.042862	-0.04437	0.101112	0.123684	-0.00818	-0.11926	-0.18915	-0.10443	0.195485	-0.13568	0.183055	0.058047	-0.03376	0.022599	0.129556	0.096647	-0.01935	-0.15469	0.217103	0.041707	0.004838
	0.106083	0.140131	0.016077	0.01436	0.066536	0.080705	0.152647	0.038262	-0.04243	0.042322	-0.01315	0.074231	0.064814	0.093207	0.017613	0.072291	0.10865	0.021196	0.034451	0.015326	0.119932	0.125693	-0.00463	-0.1241	-0.1851	-0.09434	0.190692	-0.14134	0.171234	0.055767	-0.03425	0.020669	0.133283	0.093989	-0.01818	-0.16171	0.228772	0.029676	0.004672
	0.126724	0.143089	0.019607	0.00933	0.071988	0.081288	0.150342	0.032526	-0.01086	0.042117	-0.01193	0.07409	0.061533	0.098712	0.014648	0.062411	0.066743	0.028635	0.015392	0.104309	0.135348	0.119984	-0.00624	-0.11972	-0.18501	-0.08637	0.179532	-0.15038	0.172792	0.057703	-0.03486	0.014506	0.13581	0.090215	-0.01594	-0.18002	0.232371	0.032074	0.007465
	0.13444	0.147493	0.022755	0.004791	0.07432	0.093971	0.176523	0.030269	-0.0363	0.042993	-0.01477	0.077326	0.065078	0.110183	0.013673	0.057878	0.038138	0.034494	-0.00185	0.147555	0.123615	0.116892	-0.01216	-0.12925	-0.18217	-0.09323	0.173292	-0.12727	0.1832	0.056129	-0.03404	0.003316	0.134922	0.088925	-0.01153	-0.18916	0.233923	0.031375	0.022975
	0.118904	0.145033	0.023427	0.003413	0.079647	0.093871	0.169744	0.025562	-0.0251	0.046835	-0.0203	0.076417	0.073905	0.11035	0.010424	0.054393	0.039892	0.041133	-0.02291	0.153312	0.107628	0.111397	-0.0103	-0.14279	-0.1825	-0.11004	0.168474	-0.10501	0.204696	0.055382	-0.03448	-5e-05	0.133198	0.100233	-0.01192	-0.18215	0.25615	0.021715	0.030882
	0.108699	0.143481	0.025171	0.00509	0.086351	0.084504	0.180744	0.021628	-0.01397	0.049156	-0.02202	0.071867	0.07687	0.11088	0.013519	0.053645	0.021305	0.030901	-0.05388	0.165949	0.090791	0.102085	-0.00911	-0.15702	-0.18338	-0.10672	0.161482	-0.11738	0.214508	0.05596	-0.03513	0.011898	0.13345	0.106822	-0.01471	-0.19904	0.263849	0.006041	0.0336
	0.110432	0.1261	0.02587	0.005413	0.092997	0.088321	0.198828	0.018541	0.008457	0.0519	-0.03539	0.07103	0.06993	0.113632	0.016916	0.052824	0.028628	0.032028	-0.08668	0.185853	0.072359	0.097497	-0.00883	-0.15108	-0.18579	-0.09265	0.156471	-0.09561	0.197694	0.056961	-0.03468	0.014471	0.13192	0.113113	-0.01512	-0.19605	0.253082	0.004484	0.019966
	0.115666	0.050762	0.024816	0.008181	0.093244	0.098144	0.186196	0.017691	-0.01481	0.053595	-0.06392	0.075164	0.052891	0.119271	0.018965	0.053298	0.037148	0.017935	-0.0908	0.212401	0.070167	0.097892	-0.01192	-0.16994	-0.18598	-0.08844	0.156975	-0.07494	0.195591	0.055849	-0.03073	0.002115	0.129271	0.112791	-0.01615	-0.18156	0.234482	0.000628	0.013298
	0.125015	0.023522	0.023005	0.010922	0.090808	0.090736	0.215205	0.019861	0.009014	0.060157	-0.06444	0.073135	0.043712	0.119129	0.018749	0.052998	0.0484	0.013613	-0.08719	0.217674	0.069776	0.108001	-0.01024	-0.17819	-0.18708	-0.10196	0.154688	-0.0966	0.19802	0.053489	-0.02131	-0.01161	0.125465	0.122433	-0.01928	-0.19195	0.219802	-0.00361	0.009914
	0.130341	0.052775	0.02009	0.014854	0.092531	0.087941	0.206319	0.014755	0.01822	0.060269	-0.07626	0.068054	0.02734	0.113095	0.023522	0.054531	0.041544	0.021852	-0.09583	0.189307	0.075527	0.105591	-0.00962	-0.16467	-0.19038	-0.11504	0.14901	-0.08603	0.201804	0.053933	-0.02138	-0.00731	0.130254	0.127322	-0.02242	-0.19937	0.214441	-0.01164	0.009612
	0.120322	0.063317	0.018978	0.020405	0.096318	0.106346	0.190382	0.011004	-0.04843	0.062192	-0.07294	0.060586	0.016179	0.108614	0.023743	0.053688	0.041353	0.023377	-0.11652	0.176655	0.088545	0.1031	-0.00903	-0.15696	-0.19832	-0.12132	0.144834	-0.03332	0.193603	0.05489	-0.01921	0.009072	0.1272	0.126783	-0.01789	-0.19073	0.240725	-0.01604	0.029824
	0.132197	0.079099	0.019029	0.02139	0.096378	0.113994	0.218329	0.009055	-0.00445	0.064035	-0.08411	0.05897	0.017149	0.101087	0.022743	0.053442	0.046121	0.02381	-0.12444	0.165469	0.079908	0.110146	-0.01074	-0.16622	-0.20187	-0.1092	0.141447	-0.02303	0.16211	0.055466	-0.01591	0.015404	0.125292	0.125215	-0.01781	-0.21539	0.2614	-0.023	0.039567
	0.147664	0.086773	0.01899	0.020385	0.091384	0.110051	0.190972	0.005207	0.035139	0.062561	-0.09318	0.054794	0.010214	0.095455	0.023878	0.051594	0.080586	0.042015	-0.11937	0.13547	0.050371	0.118083	-0.011	-0.11055	-0.20216	-0.08902	0.147231	-0.042	0.138822	0.051944	-0.0079	0.023991	0.133791	0.139404	-0.0183	-0.21618	0.279226	-0.0246	0.045036
	0.146275	0.093699	0.018351	0.016394	0.087488	0.10314	0.199066	0.003176	0.005289	0.059028	-0.09364	0.043893	-0.0148	0.098391	0.026349	0.048544	0.112071	0.055376	-0.11784	0.139267	0.027763	0.12903	-0.00993	-0.13747	-0.20293	-0.08504	0.152485	-0.03389	0.126982	0.049859	-0.00486	0.020931	0.141616	0.144474	-0.0226	-0.21514	0.288725	-0.02738	0.041576
	0.148564	0.100347	0.022094	0.01306	0.086004	0.112754	0.247462	0.004161	-0.03253	0.055972	-0.09828	0.035744	-0.03885	0.106065	0.021284	0.039875	0.148779	0.039298	-0.11777	0.17094	0.00345	0.145345	-0.01076	-0.14012	-0.20434	-0.08825	0.158324	0.012509	0.12446	0.047438	-0.00071	0.008387	0.152715	0.150549	-0.02289	-0.22418	0.275495	-0.02339	0.041923
	0.166476	0.101395	0.028259	0.008742	0.07866	0.118091	0.229731	0.006652	-0.0117	0.058129	-0.1054	0.03481	-0.01554	0.10705	0.01469	0.031512	0.15517	0.044185	-0.12113	0.147517	-0.00889	0.141891	-0.01241	-0.12	-0.20102	-0.0914	0.164367	0.036178	0.11691	0.044205	0.003935	0.018359	0.15296	0.15154	-0.02348	-0.21449	0.265548	-0.02212	0.043353
	0.176351	0.098243	0.032846	0.004184	0.071891	0.098323	0.256266	0.008364	0.024445	0.06297	-0.10564	0.031132	-0.0208	0.107152	0.007582	0.024997	0.149489	0.048853	-0.13328	0.117944	-0.00999	0.140105	-0.00739	-0.10039	-0.19788	-0.09412	0.162075	0.057303	0.116826	0.040898	0.009484	0.032422	0.15479	0.155263	-0.02356	-0.23209	0.271819	-0.02626	0.042173
	0.160286	0.088047	0.033181	0.000401	0.070583	0.094294	0.276708	0.01038	0.046423	0.066772	-0.10795	0.026321	-0.03748	0.111054	0.004316	0.015885	0.13736	0.034666	-0.13804	0.102792	-0.00264	0.131853	-0.00373	-0.13411	-0.19139	-0.09805	0.164357	0.082824	0.124084	0.039108	0.008351	0.031236	0.162197	0.159649	-0.02502	-0.23058	0.271804	-0.02894	0.04481
	0.137198	0.091366	0.036004	-0.00303	0.068584	0.098745	0.224942	0.009705	0.024635	0.071552	-0.10736	0.019153	-0.0296	0.113025	0.002197	0.012974	0.146204	0.021247	-0.13622	0.10056	0.005077	0.124377	-0.00155	-0.11529	-0.19012	-0.09862	0.165946	0.086929	0.129259	0.040753	0.007944	0.034017	0.15922	0.160793	-0.02285	-0.225	0.290805	-0.03337	0.051043
	0.133531	0.095846	0.03703	-0.00304	0.067494	0.102491	0.256557	0.008253	0.081356	0.071768	-0.10137	0.022299	-0.00789	0.109942	0.002657	0.010395	0.151984	0.021721	-0.12411	0.09357	0.016378	0.131691	0.000243	-0.08802	-0.18584	-0.10229	0.171049	0.090908	0.159068	0.038691	0.007925	0.043737	0.15422	0.165944	-0.02438	-0.24048	0.300543	-0.04693	0.052259
	0.134136	0.09288	0.033464	-0.00182	0.067968	0.107305	0.224794	0.004195	0.111132	0.076271	-0.10042	0.020978	-0.0027	0.110327	-0.00027	0.007423	0.156216	0.022849	-0.11505	0.101927	0.038624	0.137666	0.004451	-0.06464	-0.18046	-0.10443	0.16884	0.11515	0.158962	0.037659	0.013977	0.066373	0.14882	0.177636	-0.02189	-0.22978	0.319512	-0.07723	0.048105
1	0.128873	0.103358	0.030904	0.001703	0.063303	0.124876	0.230108	0.001871	0.141637	0.077953	-0.10018	0.01514	0.002085	0.1051	-0.00368	0.003272	0.162123	0.031755	-0.11501	0.13617	0.027458	0.132063	0.007242	-0.0648	-0.17734	-0.10136	0.173791	0.142923	0.148285	0.037744	0.014236	0.074194	0.152923	0.185938	-0.02513	-0.23198	0.335835	-0.11047	0.047735
	0.123	0.115678	0.026587	0.001442	0.061716	0.129909	0.264174	-0.00326	0.173193	0.078183	-0.1074	0.014769	0.003443	0.107806	-0.00392	0.000869	0.140976	0.032772	-0.11476	0.159054	0.00903	0.111906	0.00919	-0.04749	-0.1759	-0.08295	0.17708	0.158496	0.15491	0.040009	0.013636	0.076433	0.156431	0.181599	-0.02575	-0.2375	0.340971	-0.14872	0.049059
	0.136043	0.124043	0.02726	0.005923	0.061235	0.128992	0.213674	-0.00572	0.183032	0.079202	-0.10751	0.019748	0.003954	0.063313	-0.00388	-0.00268	0.131494	0.019727	-0.11439	0.17221	-0.00163	0.075754	0.009646	-0.05487	-0.17429	-0.06756	0.184525	0.163023	0.16865	0.03762	0.01054	0.074375	0.159716	0.170709	-0.02191	-0.23643	0.345342	-0.14946	0.057444
	0.15254	0.11615	0.026776	0.010698	0.061215	0.138137	0.242175	-0.00777	0.166719	0.081177	-0.10225	0.01975	0.004412	0.025424	-0.00802	-0.00083	0.121169	0.015271	-0.11093	0.187081	-0.01839	0.070974	0.011362	-0.07457	-0.17196	-0.05757	0.198629	0.144146	0.182458	0.032315	0.012188	0.08616	0.156558	0.169826	-0.02462	-0.24197	0.340409	-0.14856	0.069848
	0.148134	0.095621	0.026963	0.015414	0.062542	0.14454	0.233818	-0.00839	0.165388	0.083698	-0.09575	0.016726	0.000414	0.001645	-0.0064	0.001108	0.101151	0.008894	-0.11961	0.189427	-0.01828	0.068293	0.009069	-0.07499	-0.17196	-0.05138	0.195882	0.126752	0.194337	0.025129	0.016867	0.077548	0.163117	0.172446	-0.02861	-0.22638	0.33475	-0.15538	0.082101
	0.142388	0.087869	0.02853	0.019502	0.059242	0.131474	0.195578	-0.00876	0.148632	0.084789	-0.09378	0.015418	-0.00472	-0.01191	-0.00336	0.011502	0.085074	0.004374	-0.12699	0.228105	-0.01565	0.064207	0.007337	-0.06589	-0.17405	-0.04187	0.191681	0.13436	0.206986	0.01968	0.014631	0.073801	0.168534	0.182826	-0.02672	-0.22412	0.314981	-0.15291	0.078804
	0.155147	0.0659	0.023913	0.024128	0.056779	0.131467	0.197611	-0.00519	0.137815	0.080065	-0.08991	0.018774	-0.0042	0.002796	-0.00251	0.02555	0.088029	0.00139	-0.12751	0.245087	-0.01452	0.08485	0.003641	-0.05862	-0.1729	-0.01098	0.184562	0.133401	0.209064	0.016292	0.011094	0.071923	0.173148	0.187881	-0.02342	-0.20334	0.291803	-0.15149	0.080295
	0.168699	0.030553	0.032545	0.025631	0.051396	0.14116	0.170481	-0.00442	0.128915	0.082294	-0.08131	0.011958	-0.00589	0.018165	-0.00649	0.038663	0.088348	0.00752	-0.12614	0.257604	-0.0108	0.088578	0.004775	-0.04286	-0.17134	0.022936	0.170151	0.121802	0.189049	0.013288	0.015028	0.04885	0.178798	0.19901	-0.02406	-0.19263	0.27179	-0.14722	0.067787
	0.169753	0.00401	0.037694	0.028185	0.050942	0.133899	0.154816	-0.00506	0.105955	0.083549	-0.07311	0.004224	-0.01069	0.040016	-0.0102	0.041761	0.092594	0.005686	-0.12648	0.247364	0.02069	0.074965	0.004153	-0.02938	-0.17145	0.04629	0.143225	0.075299	0.16553	0.009942	0.01524	0.026698	0.184312	0.205973	-0.02446	-0.18437	0.246188	-0.13908	0.048016
	0.147263	-0.02087	0.055026	0.025115	0.057979	0.119615	0.140569	-0.00421	0.115454	0.082348	-0.07045	0.00664	-0.0152	0.053718	-0.01258	0.045272	0.116908	0.012031	-0.1263	0.258151	0.033274	0.058465	0.002897	-0.03137	-0.16961	0.057416	0.109012	0.00441	0.160825	0.013098	0.011751	0.015018	0.192713	0.207643	-0.01874	-0.14151	0.176694	-0.13545	0.037106
	0.149751	-0.02645	0.064376	0.021712	0.062591	0.131711	0.145623	-0.00164	0.128013	0.079683	-0.07178	0.002527	-0.0188	0.051394	-0.01496	0.043684	0.132482	0.03264	-0.12829	0.269625	0.01336	0.061998	-0.00149	-0.01817	-0.16566	0.068603	0.104282	-0.05115	0.173821	0.014618	0.012194	0.015729	0.179002	0.203825	-0.02074	-0.09774	0.119773	-0.14332	0.034076
	0.159657	-0.01917	0.070193	0.014552	0.06318	0.137366	0.13074	-0.00103	0.151524	0.080436	-0.07222	-0.00252	-0.02344	0.056486	-0.01677	0.052816	0.128877	0.054911	-0.12373	0.248868	0.002574	0.08049	0.00058	-0.00251	-0.16908	0.067774	0.048559	-0.07012	0.189079	0.012819	0.009886	0.015735	0.182038	0.210751	-0.02769	-0.08976	0.091616	-0.16281	0.034529
	0.173263	-0.00684	0.075133	0.008983	0.061719	0.14293	0.140779	-0.00206	0.170302	0.079217	-0.06988	0.003393	-0.03178	0.058559	-0.01636	0.063977	0.135929	0.068176	-0.13148	0.216438	-0.01484	0.09938	-0.00152	0.002233	-0.17491	0.062963	0.01721	-0.07498	0.19438	0.011576	0.006729	0.007427	0.179	0.22439	-0.0346	-0.07336	0.061079	-0.16858	0.022271
	0.181872	0.004854	0.074433	0.003631	0.062477	0.152795	0.13714	-0.00422	0.180184	0.074148	-0.06583	0.020224	-0.03591	0.065964	-0.0124	0.068448	0.143128	0.058192	-0.1334	0.198869	-0.01972	0.094374	-0.00374	0.003479	-0.18262	0.063551	0.000266	-0.07519	0.183228	0.012268	0.001118	-0.00538	0.167622	0.228597	-0.03678	-0.01967	0.053571	-0.16952	0.012891
	0.178493	0.026035	0.079832	0.000979	0.062905	0.15881	0.125075	0.000745	0.193002	0.071899	-0.06205	0.02741	-0.03813	0.084742	-0.01115	0.081278	0.131656	0.043224	-0.13503	0.151991	-0.02856	0.098027	-0.00667	0.006189	-0.18474	0.06264	0.006548	-0.07705	0.151335	0.012448	0.00102	0.004173	0.152735	0.224644	-0.04053	0.032609	0.055296	-0.16103	0.006305
	0.177757	0.022014	0.078212	0.000396	0.060839	0.164183	0.113427	0.003641	0.197942	0.070376	-0.05638	0.019021	-0.0426	0.085409	-0.01389	0.099837	0.110652	0.037651	-0.13565	0.127848	-0.03105	0.085876	-0.00462	0.003551	-0.18717	0.069411	-0.01139	-0.06748	0.162174	0.012727	0.003963	0.010748	0.148056	0.222597	-0.04329	0.034584	0.062291	-0.15678	-0.00286
	0.174645	0.009476	0.08756	0.000292	0.057067	0.153727	0.103156	0.005679	0.204134	0.071086	-0.05055	0.0123	-0.05038	0.083383	-0.01196	0.105464	0.103466	0.02386	-0.13719	0.134003	-0.0324	0.079563	-0.00455	-0.00359	-0.18914	0.073758	-0.01051	-0.05404	0.163819	0.012785	0.004632	0.005536	0.139715	0.219742	-0.04908	0.05039	0.066837	-0.14945	-0.00943
	0.166175	0.01215	0.100276	0.005258	0.054026	0.154985	0.081074	0.00507	0.196098	0.071657	-0.04488	0.016216	-0.06632	0.072774	-0.01032	0.102348	0.100345	0.015268	-0.13613	0.136259	-0.03031	0.073031	-0.00677	-0.01451	-0.18848	0.088325	0.011731	-0.04552	0.168263	0.018658	0.003016	0.018062	0.132765	0.210249	-0.04615	0.041552	0.074468	-0.14974	-0.01626
	0.156552	0.022556	0.114383	0.008071	0.053425	0.157238	0.09178	0.003755	0.184351	0.071252	-0.04277	0.015115	-0.06803	0.055239	-0.01254	0.099316	0.09832	0.007137	-0.13553	0.149806	-0.00154	0.071599	-0.01094	-0.035	-0.18353	0.081711	0.018581	-0.0356	0.175446	0.016739	-0.00048	0.039159	0.1311	0.196203	-0.04892	0.037361	0.078438	-0.1547	-0.01623
	0.152521	0.029194	0.123234	0.010886	0.075672	0.149707	0.097754	0.002017	0.183569	0.073867	-0.04585	0.018296	-0.06709	0.004818	-0.01513	0.107818	0.105761	0.008441	-0.13499	0.16549	0.003172	0.070698	-0.01476	-0.06825	-0.18214	0.079618	-0.01579	-0.01666	0.177685	0.015768	0.001063	0.057503	0.123921	0.189479	-0.04734	0.048849	0.082785	-0.16434	-0.0129
	0.148625	0.036231	0.137556	0.015258	0.088273	0.132648	0.085864	-0.00212	0.179628	0.073981	-0.04543	0.018182	-0.06308	-0.04403	-0.01949	0.112571	0.111401	0.015109	-0.13594	0.128992	0.000399	0.066395	-0.01934	-0.06201	-0.18206	0.079532	-0.0168	-0.01783	0.221384	0.010032	-0.00694	0.055557	0.115622	0.190371	-0.04403	0.061123	0.0903	-0.17032	-0.01013
	0.145783	0.046178	0.155121	0.019598	0.099799	0.133469	0.084633	-0.00867	0.171681	0.070577	-0.0433	0.025825	-0.06454	-0.06721	-0.01996	0.124074	0.10194	0.028602	-0.13577	0.110557	-0.00051	0.067744	-0.02204	-0.05409	-0.18364	0.089574	-0.03582	0.016797	0.2419	0.007205	-0.01206	0.049892	0.130878	0.195316	-0.0431	0.066847	0.099102	-0.17377	-0.00566
	0.143096	0.061817	0.164083	0.022751	0.117542	0.141212	0.086359	-0.00933	0.174089	0.068333	-0.04076	0.03416	-0.06193	-0.0765	-0.01615	0.127644	0.101377	0.039392	-0.13743	0.08902	-0.00193	0.082972	-0.02477	-0.04586	-0.18041	0.096953	-0.00889	0.008414	0.250852	0.006194	-0.01426	0.052767	0.161587	0.194186	-0.04179	0.066269	0.098879	-0.17625	-0.00791
	0.147967	0.071765	0.168669	0.023844	0.134821	0.139372	0.045811	-0.009	0.177595	0.066018	-0.03906	0.024836	-0.06077	-0.05135	-0.0186	0.133675	0.116356	0.038275	-0.13786	0.070182	0.005565	0.086269	-0.02401	-0.03832	-0.1791	0.080328	-0.01672	-0.02512	0.250377	0.004206	-0.01154	0.053626	0.176128	0.193238	-0.04552	0.05716	0.115195	-0.16868	-0.00546
	0.153584	0.085688	0.162119	0.027818	0.144689	0.135637	0.026458	-0.00761	0.168048	0.062717	-0.03784	0.018731	-0.06063	-0.02834	-0.02302	0.125766	0.12159	0.025029	-0.1317	0.065513	0.021792	0.0919	-0.02447	-0.03138	-0.18141	0.079621	-0.0092	-0.00262	0.26045	0.000963	-0.01117	0.061114	0.171688	0.196549	-0.04818	0.044905	0.180084	-0.16417	-0.0066
	0.149258	0.095209	0.161187	0.028959	0.153819	0.148829	0.005862	-0.00603	0.17284	0.060033	-0.03359	0.024267	-0.05921	-0.02968	-0.01883	0.1211	0.118106	0.018465	-0.1251	0.061981	0.048229	0.09187	-0.02541	-0.03612	-0.18313	0.073134	-0.04923	0.040466	0.266595	0.003309	-0.01317	0.064887	0.10881	0.195381	-0.04577	0.034004	0.264068	-0.16631	-0.0093
	0.1366	0.100911	0.161774	0.0303	0.164269	0.152445	-0.01119	-0.00111	0.173638	0.054254	-0.02985	0.050176	-0.05434	-0.05644	-0.01811	0.11731	0.142237	0.011316	-0.11802	0.072078	0.069602	0.08948	-0.02789	-0.0439	-0.18333	0.069704	-0.04235	0.1084	0.278959	0.0073	-0.01607	0.052337	0.084018	0.192524	-0.04652	0.032401	0.326286	-0.17048	-0.00984
	0.130558	0.100356	0.171914	0.02949	0.169009	0.147085	-0.00817	-0.00145	0.163363	0.050114	-0.03273	0.055753	-0.05498	-0.08877	-0.01757	0.117537	0.154189	0.002197	-0.11638	0.106161	0.084412	0.088187	-0.02671	-0.05487	-0.18458	0.077941	-0.06968	0.148378	0.288658	0.00452	-0.01562	0.037737	0.064102	0.195581	-0.04421	0.026132	0.362224	-0.1707	-0.00157
	0.123634	0.101907	0.170715	0.028899	0.166199	0.14603	-0.03514	-0.00068	0.160159	0.048939	-0.03252	0.048944	-0.05776	-0.09488	-0.01682	0.114787	0.156961	-0.00745	-0.11893	0.092176	0.086253	0.086138	-0.02823	-0.07331	-0.18693	0.073137	-0.07318	0.18295	0.2778	-0.00083	-0.01861	0.034549	0.068015	0.206085	-0.04354	0.030092	0.390706	-0.17492	0.016275
	0.11809	0.093274	0.16842	0.028363	0.154366	0.145141	-0.02446	-0.00155	0.157317	0.043546	-0.03097	0.039738	-0.06005	-0.08537	-0.01575	0.113081	0.139054	-0.00739	-0.12122	0.092619	0.079363	0.078223	-0.02948	-0.08912	-0.18972	0.055305	-0.09331	0.1982	0.259264	-0.00184	-0.0218	0.02679	0.064122	0.210726	-0.04283	0.038903	0.385944	-0.18499	0.029591
	0.108116	0.090318	0.174269	0.026702	0.150169	0.145612	0.022792	0.000155	0.144119	0.037315	-0.03402	0.032245	-0.05832	-0.07309	-0.01533	0.109781	0.119207	-0.00919	-0.12328	0.088227	0.062433	0.081074	-0.03184	-0.08371	-0.18747	0.052946	-0.06143	0.193961	0.281051	-0.0037	-0.02421	0.021036	0.048029	0.216097	-0.04778	0.048864	0.379402	-0.18669	0.037994
	0.106182	0.094852	0.179244	0.023929	0.143296	0.140878	0.050227	-0.0018	0.128848	0.03142	-0.04198	0.021308	-0.06096	-0.07767	-0.01251	0.112076	0.116244	-0.01185	-0.12546	0.079017	0.026817	0.09197	-0.02922	-0.07359	-0.18535	0.028677	-0.06725	0.167522	0.299964	-0.00651	-0.02237	0.019151	0.067518	0.225517	-0.05405	0.051936	0.376718	-0.17978	0.056101
	0.099965	0.100536	0.181041	0.02303	0.138342	0.143825	0.08272	-0.00437	0.110446	0.026654	-0.04444	-0.00035	-0.06765	-0.08618	-0.01208	0.105759	0.110758	-0.00754	-0.12989	0.070218	-0.00186	0.09651	-0.02622	-0.0763	-0.18753	-0.01024	-0.08194	0.136233	0.310145	-0.00889	-0.02114	0.018626	0.065292	0.225955	-0.05937	0.05326	0.37394	-0.17775	0.043312
	0.093018	0.104587	0.185252	0.023113	0.143597	0.146169	0.101241	-0.00647	0.08761	0.023427	-0.04303	-0.02301	-0.07476	-0.08278	-0.00858	0.10434	0.103307	0.005608	-0.13309	0.070757	-0.01353	0.10608	-0.02424	-0.07829	-0.19323	-0.03438	-0.0895	0.127467	0.305885	-0.01065	-0.02201	0.014582	0.063373	0.214475	-0.05994	0.072233	0.373196	-0.17671	0.033624
	0.090862	0.113695	0.187763	0.023864	0.146678	0.153872	0.098334	-0.00724	0.083247	0.019958	-0.04542	-0.04323	-0.07975	-0.08726	-0.00558	0.095292	0.115358	0.009275	-0.13457	0.070464	-0.0059	0.112084	-0.02999	-0.06582	-0.19402	-0.02854	-0.07017	0.125264	0.314157	-0.01284	-0.02255	0.006408	0.077516	0.202281	-0.05983	0.078805	0.365474	-0.17469	0.034893
	0.106073	0.112517	0.18682	0.020978	0.148839	0.15547	0.105425	-0.0033	0.083539	0.019771	-0.04433	-0.07684	-0.08647	-0.08541	-0.00286	0.089888	0.127115	0.009363	-0.13715	0.098104	-0.01382	0.113709	-0.03186	-0.05624	-0.19403	-0.03448	-0.07044	0.095749	0.320568	-0.01285	-0.01766	-0.00221	0.087357	0.195533	-0.06008	0.069614	0.35765	-0.17465	0.01999
	0.118683	0.111086	0.190193	0.017383	0.155543	0.153524	0.141728	-0.0013	0.084398	0.020457	-0.04711	-0.09712	-0.09382	-0.0749	-0.00469	0.085532	0.129256	0.012711	-0.13786	0.092857	-0.02255	0.120685	-0.03257	-0.05776	-0.19445	-0.03873	-0.09091	0.091896	0.304795	-0.01229	-0.0159	-0.00986	0.047362	0.195609	-0.0592	0.053738	0.364958	-0.17704	0.010648
	0.119373	0.106995	0.190429	0.015505	0.158765	0.153808	0.172025	-0.00121	0.091887	0.02215	-0.04372	-0.11716	-0.0926	-0.04874	-0.00543	0.085154	0.12396	0.021724	-0.13652	0.084806	-0.01392	0.129706	-0.03344	-0.05191	-0.19455	-0.04292	-0.08394	0.085935	0.287131	-0.0124	-0.01463	-0.01456	0.107783	0.196894	-0.05101	0.041207	0.336754	-0.18198	0.00956
	0.107009	0.107416	0.198988	0.012471	0.166392	0.153684	0.207483	-0.00129	0.09825	0.022474	-0.03795	-0.11595	-0.09115	-0.03094	-0.00253	0.08783	0.132517	0.018154	-0.13819	0.083152	-0.00987	0.137156	-0.03648	-0.04713	-0.1907	-0.04301	-0.07157	0.078475	0.274331	-0.01211	-0.01549	-0.01003	0.106038	0.196682	-0.04826	0.036631	0.297564	-0.1829	0.008109
	0.089753	0.103169	0.20333	0.009478	0.168252	0.15446	0.243668	0.003283	0.0934	0.023755	-0.0333	-0.11066	-0.09103	-0.03203	-0.00207	0.089962	0.143443	0.014468	-0.13875	0.073127	-0.04195	0.142066	-0.03741	-0.04043	-0.18803	-0.05106	-0.06712	0.088577	0.269153	-0.0098	-0.01242	-0.00333	0.093557	0.203162	-0.05215	0.059067	0.292981	-0.18045	-0.00584
	0.084415	0.096374	0.205426	0.010753	0.17044	0.154627	0.255646	0.010493	0.090145	0.025364	-0.03838	-0.08927	-0.09465	-0.02514	-0.00242	0.093572	0.159469	0.020945	-0.14219	0.05758	-0.02411	0.121881	-0.03777	-0.02462	-0.18846	-0.05719	-0.10746	0.087862	0.266378	-0.00877	-0.00783	-0.00402	0.051094	0.206004	-0.05497	0.076715	0.282317	-0.17647	-0.01275
	0.068429	0.091561	0.221962	0.00911	0.170617	0.145808	0.257528	0.013723	0.091357	0.022585	-0.03815	-0.07049	-0.09426	-0.00197	-0.00158	0.095935	0.173375	0.0464	-0.1405	0.053005	-0.01912	0.101797	-0.04028	0.001153	-0.18998	-0.06402	-0.09199	0.083767	0.278728	-0.00617	-0.00371	-0.00522	0.126064	0.203152	-0.05325	0.091931	0.277	-0.17557	-0.01186
	0.062812	0.092647	0.219352	0.009275	0.17332	0.147178	0.263558	0.016122	0.096454	0.0194	-0.03888	-0.09683	-0.09368	0.02895	0.002135	0.096489	0.183554	0.062565	-0.14099	0.05772	-0.05468	0.096464	-0.04312	0.019668	-0.18768	-0.06637	-0.02992	0.094597	0.298918	-0.00362	0.002317	-0.0077	0.125377	0.194961	-0.05339	0.100039	0.310594	-0.17205	0.00422
	0.066645	0.092336	0.224415	0.009925	0.170659	0.143607	0.275476	0.020592	0.093984	0.013911	-0.04132	-0.10889	-0.09777	0.041182	0.001189	0.102308	0.187324	0.066845	-0.13914	0.087118	-0.06009	0.094186	-0.04055	0.030723	-0.18763	-0.07235	0.026193	0.128529	0.302179	-0.00384	0.005217	-0.00761	0.078672	0.188535	-0.05531	0.088746	0.325955	-0.16802	0.019982
	0.048027	0.089154	0.22296	0.010048	0.167768	0.124043	0.250172	0.020297	0.087409	0.014826	-0.04319	-0.13472	-0.11449	0.032047	0.002416	0.104114	0.194393	0.080923	-0.14145	0.085328	-0.05304	0.107219	-0.03952	0.041518	-0.19137	-0.08301	0.065815	0.139645	0.305247	-0.00738	0.003876	-0.00843	0.043661	0.191409	-0.05636	0.080255	0.284301	-0.17021	0.025755
	0.049085	0.084081	0.234087	0.009589	0.150037	0.106209	0.203207	0.020194	0.08497	0.012362	-0.04484	-0.13937	-0.12398	0.019823	0.003269	0.099578	0.199601	0.079508	-0.13898	0.078428	-0.0379	0.126105	-0.03983	0.047482	-0.19686	-0.0912	0.127002	0.147938	0.309767	-0.01306	-0.00284	-0.00997	0.097001	0.199196	-0.05156	0.085608	0.263336	-0.17379	0.021355
	0.038515	0.085174	0.235974	0.010308	0.115311	0.087022	0.20793	0.020229	0.090661	0.01113	-0.04367	-0.10027	-0.12384	0.020148	0.004695	0.091225	0.209832	0.074949	-0.13702	0.080668	-0.05148	0.139917	-0.04401	0.057328	-0.20209	-0.08678	0.157697	0.164305	0.309217	-0.01432	-0.00805	-0.00893	0.063745	0.192283	-0.0469	0.085595	0.29379	-0.17907	0.019917
2	0.043659	0.07948	0.235249	0.007264	0.104608	0.072608	0.231126	0.0233	0.092968	0.009753	-0.04193	-0.11114	-0.11682	0.01015	0.000505	0.08212	0.204335	0.063452	-0.14004	0.0729	-0.02267	0.146003	-0.04595	0.07067	-0.20379	-0.08487	0.165934	0.17131	0.308114	-0.01558	-0.00804	-0.00421	0.022847	0.181447	-0.04697	0.101814	0.258924	-0.18355	0.008247
	0.042358	0.072899	0.223105	0.00691	0.094234	0.060142	0.253618	0.025289	0.096531	0.010721	-0.04049	-0.13628	-0.11292	-0.0065	-0.00181	0.079435	0.198403	0.054218	-0.14365	0.063671	-0.01838	0.13764	-0.04569	0.084895	-0.20512	-0.09341	0.199076	0.174358	0.304985	-0.0168	-0.0089	0.003854	0.082931	0.180638	-0.05237	0.110126	0.267756	-0.18363	0.005379
	0.040879	0.065801	0.223351	0.007779	0.067724	0.0268	0.25414	0.028847	0.106294	0.006298	-0.03608	-0.1147	-0.1096	0.00629	-0.00291	0.081127	0.176759	0.035379	-0.14537	0.065389	-0.04592	0.118042	-0.04772	0.097885	-0.20831	-0.10068	0.233365	0.166983	0.299447	-0.0181	-0.01188	0.006184	0.098816	0.179133	-0.05527	0.126318	0.279123	-0.18347	-0.00138
	0.038485	0.059699	0.213433	0.00987	0.05072	-0.00743	0.229042	0.027104	0.11887	0.003895	-0.03148	-0.10908	-0.10555	0.019882	0.005187	0.091565	0.122239	0.013893	-0.14785	0.065493	-0.02746	0.118328	-0.05547	0.097106	-0.20583	-0.10545	0.245128	0.165445	0.303765	-0.0178	-0.01813	0.005566	0.060452	0.176156	-0.05986	0.140252	0.262132	-0.18372	-0.02028
	0.028517	0.055467	0.195651	0.008689	0.047913	-0.0251	0.186023	0.029434	0.120662	0.002156	-0.02966	-0.15432	-0.10503	0.033028	0.006045	0.101935	0.095596	0.006649	-0.14812	0.072826	-0.00974	0.121738	-0.0546	0.097563	-0.20384	-0.11271	0.259863	0.17277	0.308821	-0.01982	-0.02125	0.003598	0.081063	0.184886	-0.06697	0.144635	0.245441	-0.18589	-0.01903
	0.026424	0.050182	0.178756	0.00898	0.043725	-0.03482	0.186931	0.029973	0.123718	0.001837	-0.03428	-0.16182	-0.10508	0.038998	0.00799	0.112271	0.068625	0.00299	-0.15255	0.086689	-0.02902	0.133712	-0.05667	0.092613	-0.20108	-0.12198	0.27955	0.177891	0.316788	-0.02442	-0.02482	0.003628	0.057333	0.204244	-0.07429	0.148366	0.287268	-0.19244	-0.00365
	0.03338	0.046205	0.161362	0.011042	0.04442	-0.04946	0.188237	0.030737	0.135234	6.91e-05	-0.03764	-0.12229	-0.10161	0.044711	0.00707	0.122846	0.076471	-0.01649	-0.15128	0.127276	-0.00942	0.135522	-0.05726	0.079814	-0.2013	-0.12904	0.288786	0.186237	0.294647	-0.02714	-0.02971	-0.00121	0.103515	0.216468	-0.07465	0.144156	0.296596	-0.20098	0.001255
	0.038495	0.045781	0.152295	0.011286	0.051935	-0.06339	0.185037	0.028766	0.142658	0.000477	-0.04129	-0.13886	-0.0999	0.049342	0.007594	0.118583	0.081473	-0.08095	-0.14847	0.135892	0.037977	0.13444	-0.05953	0.064467	-0.19697	-0.13376	0.288648	0.195288	0.275654	-0.02796	-0.03292	-0.00315	0.152368	0.216659	-0.07613	0.139325	0.286391	-0.21232	0.00468
	0.043329	0.045682	0.148015	0.012792	0.045632	-0.06117	0.193559	0.026852	0.141746	-0.00099	-0.04644	-0.15532	-0.10221	0.055336	0.006227	0.119114	0.062819	-0.10529	-0.14862	0.129538	0.067192	0.129437	-0.05543	0.057489	-0.19339	-0.1365	0.281615	0.193159	0.275578	-0.03003	-0.03443	-0.00957	0.153125	0.21598	-0.08125	0.122451	0.313835	-0.20365	0.013899
	0.045673	0.035343	0.142151	0.017726	0.036098	-0.04527	0.205458	0.025171	0.137565	-0.00244	-0.05141	-0.14029	-0.10354	0.055198	0.004598	0.114742	0.049409	-0.10493	-0.14472	0.116819	0.094771	0.1343	-0.04536	0.054735	-0.19463	-0.14013	0.274701	0.186121	0.287553	-0.03155	-0.03311	-0.01909	0.144974	0.223715	-0.08513	0.102666	0.313792	-0.20119	0.01897
	0.040542	0.012682	0.139186	0.020308	0.03719	-0.01051	0.214298	0.020625	0.129723	-0.00306	-0.04811	-0.08618	-0.10209	0.050396	0.002814	0.116237	0.037176	-0.11023	-0.14242	0.114483	0.112723	0.134285	-0.03627	0.056436	-0.19346	-0.13616	0.270337	0.18587	0.294936	-0.03492	-0.03362	-0.03005	0.143081	0.222135	-0.08496	0.085583	0.299931	-0.20129	0.024114
	0.046433	-0.00112	0.143247	0.02405	0.046587	0.024357	0.22433	0.015999	0.12365	-0.00789	-0.04319	-0.09703	-0.09908	0.038355	0.00509	0.111433	0.051656	-0.07877	-0.14067	0.10034	0.117994	0.130205	-0.03365	0.057698	-0.19338	-0.13123	0.285983	0.171575	0.295519	-0.0344	-0.03703	-0.03203	0.137164	0.214156	-0.08137	0.06373	0.332802	-0.1961	0.027391
	0.035009	-0.00081	0.138778	0.025045	0.049538	0.034451	0.237207	0.009628	0.120839	-0.01291	-0.04271	-0.11941	-0.10143	0.043224	0.001277	0.111833	0.039037	-0.07559	-0.13824	0.088662	0.122717	0.12768	-0.01531	0.049227	-0.19715	-0.13235	0.284328	0.149014	0.298999	-0.02851	-0.03828	-0.03181	0.134521	0.204904	-0.07573	0.004411	0.334773	-0.19082	0.024452
	0.033438	-0.00262	0.126683	0.025278	0.043712	0.011456	0.249654	0.006124	0.109123	-0.01315	-0.04064	-0.13135	-0.10577	0.044997	-0.00016	0.113725	0.009779	-0.08868	-0.13836	0.084855	0.153588	0.13382	-0.00584	0.043751	-0.19884	-0.13222	0.260988	0.136331	0.303134	-0.02254	-0.0349	-0.0315	0.146183	0.202663	-0.07471	-0.04418	0.326017	-0.19334	0.029862
	0.041556	-0.00171	0.118432	0.028735	0.04239	-0.04681	0.267751	0.00391	0.109117	-0.01131	-0.04004	-0.0983	-0.10532	0.044148	0.001626	0.111983	0.012645	-0.07371	-0.13756	0.096286	0.163806	0.145204	-0.00565	0.038836	-0.2034	-0.12898	0.249329	0.124519	0.311819	-0.01122	-0.03249	-0.02995	0.159256	0.209345	-0.07148	-0.06821	0.319775	-0.19132	0.044822
	0.040403	0.009774	0.118658	0.034325	0.05224	-0.06928	0.283025	-0.00194	0.101762	-0.00873	-0.04029	-0.10668	-0.10268	0.040004	0.006617	0.109165	0.031653	-0.09666	-0.13743	0.109967	0.169281	0.146111	-0.01261	0.035224	-0.20094	-0.13012	0.157975	0.111513	0.33614	-0.00144	-0.02958	-0.02783	0.170464	0.218362	-0.07149	-0.09428	0.30242	-0.19066	0.05064
	0.036634	0.022407	0.128714	0.039464	0.060864	-0.07675	0.300341	-0.00376	0.092833	-0.00701	-0.04112	-0.12484	-0.10207	0.039348	0.009634	0.112515	0.014061	-0.10669	-0.13929	0.119956	0.156395	0.146962	-0.01609	0.02827	-0.19847	-0.13217	0.058543	0.104817	0.339207	0.00066	-0.02825	-0.02523	0.161353	0.233445	-0.0726	-0.10069	0.285193	-0.19403	0.06019
	0.044839	0.025637	0.128005	0.041033	0.066424	-0.07979	0.323213	-0.007	0.08202	-0.00791	-0.04472	-0.1107	-0.10421	0.042654	0.013981	0.114804	-0.0203	-0.07766	-0.1424	0.107942	0.139286	0.156154	-0.01719	0.01723	-0.19957	-0.13652	0.012423	0.106637	0.326169	-0.01358	-0.02663	-0.02379	0.126887	0.252928	-0.07276	-0.09921	0.276314	-0.19923	0.078757
	0.03659	0.012595	0.131642	0.041979	0.086516	-0.08314	0.333598	-0.00876	0.080255	-0.00773	-0.0484	-0.07945	-0.10508	0.043835	0.016316	0.120894	-0.00178	-0.0812	-0.14389	0.099406	0.148326	0.168763	-0.02014	0.007125	-0.20178	-0.13689	0.004836	0.119938	0.343402	-0.02644	-0.02615	-0.02474	0.104632	0.269002	-0.06657	-0.09324	0.279184	-0.1987	0.081206
	0.04543	0.001345	0.148269	0.037394	0.105573	-0.09356	0.329218	-0.00804	0.083168	-0.00908	-0.05453	-0.11729	-0.10454	0.040183	0.024117	0.131022	0.038893	-0.07226	-0.1528	0.104223	0.130022	0.181537	-0.0228	0.005954	-0.20171	-0.13554	0.01786	0.135211	0.33363	-0.02781	-0.02543	-0.02702	0.091244	0.278442	-0.06062	-0.08936	0.292474	-0.19717	0.07088
	0.034949	-0.00226	0.161192	0.034282	0.118757	-0.09135	0.344341	-0.00569	0.093021	-0.01132	-0.06111	-0.11484	-0.10989	0.043706	0.031205	0.139119	0.026051	-0.05711	-0.15323	0.110201	0.134465	0.18136	-0.02483	0.004188	-0.20232	-0.13693	-0.02217	0.138305	0.315117	-0.01945	-0.0254	-0.03036	0.048919	0.280253	-0.05253	-0.08285	0.3031	-0.20081	0.057625
	0.026313	-0.02362	0.172775	0.030918	0.1259	-0.08816	0.325522	-0.00133	0.092153	-0.01316	-0.06657	-0.09642	-0.12877	0.044526	0.032315	0.140864	0.002527	-0.05627	-0.14177	0.086492	0.144614	0.169063	-0.02488	0.000344	-0.20428	-0.13791	-0.01363	0.124725	0.323457	-0.0156	-0.02756	-0.03171	0.049774	0.281276	-0.04691	-0.07946	0.31409	-0.20024	0.030766
	0.032638	-0.04434	0.192509	0.02915	0.132018	-0.08494	0.277807	-0.0004	0.109301	-0.00963	-0.0724	-0.10432	-0.14413	0.044791	0.027607	0.146282	0.006574	-0.05013	-0.13088	0.059907	0.149182	0.159541	-0.02615	-0.0057	-0.20812	-0.13845	-0.02009	0.110438	0.340953	-0.01586	-0.02908	-0.03302	0.066545	0.273791	-0.04043	-0.07575	0.289807	-0.20083	0.013183
	0.021612	-0.0455	0.216603	0.028545	0.140299	-0.06979	0.249694	-0.00266	0.129601	-0.00962	-0.07609	-0.11514	-0.15489	0.045729	0.025841	0.14163	0.041471	-0.03572	-0.1233	0.047201	0.144504	0.152144	-0.03063	-0.00691	-0.2075	-0.14016	-0.03041	0.102232	0.352079	-0.01451	-0.02933	-0.03283	0.053994	0.269473	-0.03706	-0.06933	0.290629	-0.20298	0.003159
	0.008014	-0.0392	0.228245	0.02613	0.138913	-0.07101	0.250183	-0.00104	0.140896	-0.00991	-0.0792	-0.12771	-0.16371	0.057967	0.023338	0.137184	0.046543	-0.03291	-0.12404	0.029214	0.129464	0.145229	-0.02681	-0.00561	-0.20746	-0.14566	-0.00403	0.100112	0.366337	-0.01115	-0.03155	-0.03466	0.063968	0.270849	-0.04113	-0.06182	0.334581	-0.2084	0.022354
	-0.00432	-0.03347	0.218108	0.025088	0.136681	-0.07725	0.232662	0.00091	0.14535	-0.01179	-0.08122	-0.10217	-0.16036	0.061159	0.017625	0.127736	0.019748	-0.02023	-0.12512	0.027753	0.11252	0.161259	-0.02574	-0.00014	-0.20906	-0.15229	0.02137	0.092487	0.355755	-0.00507	-0.02512	-0.03159	0.04938	0.296564	-0.04146	-0.06201	0.336036	-0.20907	0.024317
	-0.00338	-0.01758	0.20593	0.026847	0.142594	-0.07942	0.197231	-0.00052	0.16763	-0.00643	-0.08619	-0.1157	-0.16055	0.063715	0.00783	0.125966	0.012591	-0.0004	-0.12262	0.028159	0.106962	0.170947	-0.02919	0.006062	-0.21261	-0.15542	0.007255	0.097282	0.341391	0.010692	-0.0171	-0.03094	0.049293	0.30875	-0.04102	-0.04808	0.324094	-0.20988	0.00842
	-0.00257	0.009223	0.208043	0.029603	0.169056	-0.07739	0.174089	-0.00291	0.174171	-0.01023	-0.08532	-0.09815	-0.16617	0.062065	0.003488	0.118112	0.040003	0.00185	-0.12424	0.036991	0.112768	0.168828	-0.03331	0.015781	-0.21031	-0.15586	0.032092	0.107159	0.335233	0.026325	-0.01468	-0.03268	0.055266	0.307925	-0.04582	0.007304	0.356877	-0.21114	-0.00686
	-0.00406	0.032221	0.20984	0.031385	0.181127	-0.06692	0.144949	-0.00594	0.179188	-0.01303	-0.08632	-0.08479	-0.16228	0.062186	0.004531	0.111318	0.035618	-0.00939	-0.13607	0.046876	0.13348	0.150424	-0.03553	0.026063	-0.20768	-0.1582	0.055686	0.15592	0.34396	0.032296	-0.01452	-0.03499	0.042553	0.307942	-0.05378	0.078992	0.409685	-0.21333	-0.01556
	-0.02565	0.021952	0.203699	0.033677	0.184447	-0.05772	0.129263	-0.00395	0.176117	-0.01858	-0.0856	-0.10739	-0.1586	0.060338	0.004912	0.110208	0.000339	-0.0193	-0.14244	0.069815	0.145158	0.154023	-0.03297	0.01913	-0.20632	-0.16241	0.03097	0.174132	0.355777	0.033758	-0.01187	-0.03518	0.036971	0.314995	-0.05807	0.1321	0.402428	-0.21005	-0.0101
	-0.05247	0.009767	0.205204	0.037439	0.194422	-0.05634	0.111551	-0.00229	0.170044	-0.01837	-0.08723	-0.101	-0.15346	0.054254	0.003469	0.111664	0.012878	-0.02445	-0.14931	0.067826	0.15473	0.163761	-0.02868	-0.00471	-0.20629	-0.16307	0.043027	0.166199	0.356817	0.043347	-0.01195	-0.04072	0.04171	0.316776	-0.05602	0.162777	0.392012	-0.21058	0.015611
	-0.07353	0.006501	0.205326	0.035452	0.198895	-0.03948	0.093162	-0.00327	0.16355	-0.02005	-0.08225	-0.11108	-0.15389	0.038958	-0.00119	0.113768	0.023598	-0.01742	-0.16318	0.06062	0.161973	0.174278	-0.02704	-0.01463	-0.20402	-0.16292	0.103178	0.175126	0.348181	0.051614	-0.01122	-0.04462	0.024886	0.313046	-0.05159	0.187089	0.381827	-0.21665	0.035989
	-0.06096	0.001095	0.191442	0.029601	0.199117	-0.01987	0.08654	-0.00012	0.144887	-0.02548	-0.07838	-0.15647	-0.15355	0.031444	0.001763	0.11195	0.002387	-0.01346	-0.17011	0.045808	0.161159	0.175425	-0.01731	-0.02508	-0.20321	-0.16134	0.114927	0.19607	0.344441	0.057869	-0.01134	-0.0487	0.036834	0.303268	-0.05087	0.183024	0.364399	-0.22112	0.035773
	-0.04998	-0.01522	0.190969	0.02387	0.20001	-0.01208	0.07779	0.002986	0.130976	-0.02721	-0.07805	-0.14543	-0.15168	0.022184	0.001233	0.112443	-0.01008	0.006965	-0.17292	0.035099	0.152625	0.158909	-0.00631	-0.0312	-0.20321	-0.16213	0.093271	0.169755	0.340391	0.05895	-0.00816	-0.04948	0.062238	0.300423	-0.05068	0.17744	0.359967	-0.22109	0.023423
	-0.04726	-0.02149	0.195932	0.019565	0.196472	-0.00087	0.067091	0.002342	0.124778	-0.02319	-0.08092	-0.15752	-0.14751	0.014786	0.00486	0.115257	0.012224	0.024106	-0.18947	0.035384	0.143762	0.162483	-0.00685	-0.0368	-0.20387	-0.15945	0.102535	0.132969	0.330346	0.061382	-0.00616	-0.0524	0.007142	0.288328	-0.04338	0.175149	0.33422	-0.22241	0.007113
	-0.04485	-0.01617	0.204451	0.015577	0.190358	0.019842	0.047971	0.00038	0.130134	-0.01756	-0.08442	-0.15607	-0.14352	0.007922	0.005126	0.12044	0.045287	0.023822	-0.19645	0.036619	0.129723	0.186895	-0.01062	-0.038	-0.19961	-0.16027	0.155482	0.10708	0.322386	0.056909	-0.01033	-0.05799	0.066662	0.275583	-0.03893	0.172778	0.337792	-0.22767	0.01174
	-0.05664	-0.0136	0.214674	0.012388	0.18944	0.040371	0.041902	-0.00371	0.130092	-0.01476	-0.08843	-0.13532	-0.14135	0.0078	0.007483	0.126133	0.039888	0.018898	-0.19956	0.045142	0.12565	0.207445	-0.0089	-0.03945	-0.19668	-0.15794	0.182493	0.092457	0.331215	0.052401	-0.01427	-0.06184	0.087592	0.26819	-0.04074	0.172142	0.331109	-0.23028	-0.01029
	-0.08727	-0.00571	0.217105	0.007269	0.179422	0.046841	0.046087	-0.0054	0.128854	-0.0149	-0.09117	-0.06196	-0.13933	0.007788	0.005675	0.136834	0.01466	0.020196	-0.21614	0.051104	0.118865	0.20126	-0.00965	-0.04321	-0.1964	-0.16203	0.2066	0.080149	0.325769	0.050198	-0.01542	-0.0618	0.087867	0.270986	-0.04507	0.16555	0.325585	-0.2298	-0.04636
	-0.10065	0.01125	0.210688	0.005406	0.170193	0.044597	0.06147	-0.01278	0.12715	-0.01053	-0.09384	0.012067	-0.14272	0.008142	0.008229	0.144108	0.053479	0.012622	-0.21723	0.058669	0.107541	0.169986	-0.01174	-0.0477	-0.19807	-0.15824	0.235724	0.069068	0.317783	0.049896	-0.01709	-0.06755	0.064539	0.273335	-0.04765	0.158872	0.329864	-0.2313	-0.04734
	-0.10801	0.023623	0.205711	0.006189	0.165336	0.043517	0.092042	-0.01735	0.12597	-0.00618	-0.09581	0.047565	-0.13802	0.013522	0.01129	0.148679	0.108564	0.005736	-0.21703	0.075997	0.089619	0.180714	-0.01689	-0.04905	-0.19663	-0.15879	0.240409	0.073714	0.312211	0.047645	-0.01669	-0.07293	0.12308	0.271892	-0.05376	0.165111	0.33409	-0.23377	-0.04904
	-0.10512	0.023869	0.208529	0.003191	0.166493	0.040678	0.118901	-0.02529	0.121611	-0.0022	-0.09699	0.083177	-0.14725	0.020617	0.015488	0.15331	0.152343	-0.0081	-0.22147	0.086445	0.073327	0.197574	-0.01614	-0.05152	-0.19665	-0.16061	0.24495	0.107094	0.302765	0.047946	-0.01861	-0.07623	0.127234	0.272977	-0.06021	0.141036	0.327217	-0.23718	-0.03546
	-0.09412	0.022611	0.198722	0.001475	0.163167	0.052555	0.108045	-0.02905	0.120649	0.001833	-0.09937	0.098092	-0.15107	0.021268	0.013996	0.162799	0.176994	-0.00818	-0.22438	0.088001	0.07186	0.197899	-0.01295	-0.0581	-0.19994	-0.16272	0.272616	0.104898	0.294819	0.045842	-0.01855	-0.07629	0.118462	0.279613	-0.06339	0.107584	0.30209	-0.237	-0.0205
	-0.09139	0.013058	0.189328	0.002544	0.160267	0.06712	0.10353	-0.03301	0.119974	0.006134	-0.10249	0.100935	-0.14181	0.019918	0.00974	0.170373	0.18536	-0.00136	-0.21335	0.081632	0.079713	0.198947	-0.01211	-0.06049	-0.20381	-0.16036	0.30431	0.079611	0.305654	0.047503	-0.01865	-0.07785	0.078059	0.284298	-0.06087	0.103672	0.306484	-0.23611	-0.01823
	-0.09108	0.006631	0.173323	0.002409	0.154483	0.078812	0.09408	-0.03022	0.124643	0.008407	-0.10549	0.097803	-0.14594	0.017154	0.003572	0.184141	0.192989	0.013567	-0.20825	0.085603	0.085888	0.184172	-0.01449	-0.05907	-0.20295	-0.15791	0.322082	0.062625	0.266619	0.048537	-0.02052	-0.08075	0.145572	0.292261	-0.05541	0.094569	0.334452	-0.23638	-0.02824
	-0.12139	-0.0013	0.143	0.004367	0.148366	0.09708	0.091284	-0.02895	0.119418	0.010125	-0.10476	0.073865	-0.14142	0.016893	0.004477	0.201668	0.203675	0.033197	-0.21489	0.106359	0.078966	0.181194	-0.01644	-0.06145	-0.1996	-0.15803	0.327248	0.04515	0.255243	0.048941	-0.02421	-0.08536	0.14945	0.301495	-0.05695	0.09003	0.353878	-0.23523	-0.04282
	-0.12678	-0.00871	0.124645	0.006343	0.143522	0.109873	0.099973	-0.02331	0.111977	0.011886	-0.10237	0.057474	-0.13962	0.012273	0.00154	0.205253	0.20819	0.059118	-0.20396	0.133221	0.069036	0.204705	-0.02065	-0.06717	-0.19979	-0.1644	0.305705	0.030592	0.2849	0.045333	-0.02565	-0.084	0.177538	0.309303	-0.05905	0.118706	0.379726	-0.23489	-0.04908
	-0.11095	-0.00701	0.123599	0.007666	0.140936	0.113842	0.105625	-0.01735	0.109741	0.015058	-0.09461	0.043362	-0.13281	0.005639	-0.00394	0.203737	0.191142	0.063036	-0.17306	0.149218	0.065825	0.228623	-0.02483	-0.07326	-0.20029	-0.16725	0.285856	0.029762	0.302944	0.042479	-0.0239	-0.08741	0.157942	0.313216	-0.06066	0.131818	0.400217	-0.23378	-0.04832
3	-0.10342	-0.00751	0.123895	0.008485	0.139961	0.111594	0.108933	-0.01278	0.108567	0.015529	-0.08805	0.042989	-0.12226	-0.00178	-0.00818	0.200109	0.157313	0.07125	-0.16122	0.152116	0.04519	0.218411	-0.02773	-0.08024	-0.19949	-0.17411	0.294538	0.037591	0.316472	0.044027	-0.02293	-0.08695	0.123346	0.312139	-0.06035	0.096262	0.385542	-0.23722	-0.04099
	-0.10424	-0.01374	0.122213	0.006781	0.136973	0.098081	0.118321	-0.01099	0.101668	0.017413	-0.05897	0.025568	-0.12107	-0.00246	-0.00994	0.210959	0.114121	0.06261	-0.19908	0.146502	0.041526	0.183628	-0.02315	-0.08576	-0.19947	-0.18434	0.293444	0.050974	0.326377	0.045364	-0.02573	-0.088	0.129636	0.304444	-0.05844	0.078367	0.393768	-0.23716	-0.04301
	-0.09255	-0.01891	0.123725	0.001086	0.13355	0.082734	0.124141	-0.0068	0.102865	0.016235	-0.03703	0.031594	-0.1246	-0.00155	-0.01092	0.211726	0.11367	0.043032	-0.21856	0.140521	0.044831	0.15951	-0.02069	-0.09555	-0.20261	-0.19022	0.280207	0.067591	0.337231	0.050419	-0.02297	-0.08327	0.112221	0.297035	-0.05443	0.104363	0.413185	-0.23576	-0.04947
	-0.07889	-0.01853	0.130399	-0.00379	0.140797	0.069612	0.112051	-0.00257	0.103352	0.019862	-0.02268	0.032567	-0.11975	-0.00618	-0.01272	0.215652	0.116798	0.025323	-0.20538	0.12907	0.045521	0.182044	-0.02151	-0.10229	-0.20384	-0.1863	0.227138	0.064427	0.343208	0.049836	-0.02134	-0.08033	0.077095	0.285666	-0.04732	0.074601	0.409192	-0.23513	-0.06621
	-0.06921	-0.0222	0.137998	-0.00845	0.1473	0.055787	0.11202	-0.00432	0.092739	0.021297	0.005147	0.031553	-0.11073	-0.0109	-0.01677	0.205181	0.100448	0.003693	-0.21026	0.108597	0.047833	0.195595	-0.02378	-0.10394	-0.20396	-0.18469	0.146239	0.058911	0.332442	0.049472	-0.02517	-0.0829	0.052975	0.277258	-0.04619	0.08214	0.3989	-0.23867	-0.07492
	-0.06207	-0.01956	0.137062	-0.01142	0.151117	0.0586	0.114652	-0.00635	0.093766	0.028009	0.031959	0.047326	-0.09919	-0.01521	-0.0152	0.201351	0.10795	-0.02813	-0.2196	0.066778	0.069631	0.202941	-0.01963	-0.1045	-0.20492	-0.18671	0.082834	0.055105	0.323201	0.050106	-0.03397	-0.09684	0.109458	0.268636	-0.04704	0.091843	0.41024	-0.238	-0.07898
	-0.05905	-0.00954	0.147305	-0.0131	0.150587	0.058876	0.11731	-0.00585	0.091078	0.034314	0.047948	0.071367	-0.09722	-0.01945	-0.01715	0.200708	0.132015	-0.06182	-0.20905	0.016842	0.099733	0.179313	-0.01875	-0.10657	-0.20754	-0.1863	0.061187	0.051769	0.298626	0.048498	-0.03391	-0.09916	0.103181	0.264155	-0.04681	0.077339	0.431734	-0.23858	-0.06901
	-0.05371	-0.00236	0.158727	-0.013	0.148141	0.050636	0.118371	-0.00377	0.082666	0.038081	0.052134	0.09647	-0.09116	-0.02456	-0.016	0.201436	0.149708	-0.06605	-0.1979	-0.01178	0.120253	0.153725	-0.02308	-0.10927	-0.20933	-0.18145	0.055644	0.041796	0.29307	0.04254	-0.02784	-0.09024	0.09278	0.254111	-0.04166	0.063093	0.435815	-0.23916	-0.06188
	-0.04196	-0.00121	0.17021	-0.0099	0.144563	0.044879	0.122596	-0.002	0.07773	0.041656	0.046281	0.121901	-0.08623	-0.0238	-0.01795	0.202811	0.165605	-0.06234	-0.18602	-0.04122	0.118086	0.154887	-0.0302	-0.10966	-0.20623	-0.18216	0.055396	0.084379	0.278924	0.039677	-0.02386	-0.08563	0.114869	0.241512	-0.03705	0.098796	0.431229	-0.23883	-0.07567
	-0.0341	-0.00157	0.167463	-0.00967	0.140734	0.043869	0.120233	-0.00274	0.07615	0.040651	0.047667	0.138688	-0.0735	-0.02554	-0.01558	0.187868	0.18356	-0.07121	-0.20579	-0.05152	0.100328	0.197708	-0.03123	-0.11287	-0.2037	-0.19079	0.053273	0.099987	0.274235	0.039371	-0.01735	-0.0857	0.113772	0.228061	-0.03623	0.106758	0.426271	-0.23669	-0.0916
	-0.01983	-0.00141	0.173838	-0.00783	0.13658	0.046447	0.108346	0.00076	0.064874	0.040852	0.049242	0.146023	-0.058	-0.03139	-0.01173	0.175273	0.206443	-0.09247	-0.1749	-0.05203	0.093583	0.201035	-0.03337	-0.11959	-0.19981	-0.2006	0.064202	0.107596	0.281851	0.041641	-0.01091	-0.07899	0.092141	0.229511	-0.03685	0.098047	0.401455	-0.23603	-0.0922
	-0.01379	0.001185	0.194489	-0.00404	0.125517	0.048477	0.09763	0.000691	0.057907	0.037905	0.054192	0.145519	-0.04756	-0.03517	-0.01149	0.123874	0.194584	-0.10061	-0.12309	-0.05658	0.099485	0.186129	-0.03449	-0.12634	-0.19983	-0.2032	0.079534	0.122302	0.284735	0.039272	-0.00322	-0.07315	0.075305	0.223559	-0.03899	0.121472	0.378926	-0.24006	-0.09026
	-0.00699	0.002717	0.212019	0.00122	0.117771	0.053452	0.087689	-0.00124	0.063127	0.041925	0.055205	0.152296	-0.03915	-0.03684	-0.01577	0.103694	0.185798	-0.0954	-0.08386	-0.04783	0.108105	0.171451	-0.03479	-0.13095	-0.1982	-0.20705	0.089264	0.139096	0.277755	0.037851	-0.00232	-0.07911	0.094476	0.213559	-0.04318	0.121435	0.38805	-0.23974	-0.07909
	-0.00674	0.005583	0.21658	0.002087	0.112371	0.062074	0.091159	-0.0064	0.061802	0.045209	0.060584	0.16081	-0.03049	-0.03873	-0.0163	0.085787	0.160725	-0.09382	-0.06757	-0.05026	0.107703	0.131128	-0.02778	-0.1331	-0.19555	-0.22533	0.100573	0.155595	0.270967	0.03894	-0.00582	-0.08394	0.125761	0.203862	-0.04717	0.109604	0.371223	-0.24341	-0.08027
	-0.00372	0.004558	0.214566	-0.00087	0.108874	0.059821	0.101432	-0.01019	0.05467	0.046249	0.071836	0.159248	-0.02098	-0.0407	-0.01692	0.072301	0.087348	-0.09375	-0.04492	-0.06078	0.110141	0.086734	-0.02466	-0.13662	-0.19853	-0.23944	0.122188	0.161658	0.281467	0.040573	-0.00771	-0.07978	0.140733	0.204006	-0.05002	0.137663	0.35949	-0.24235	-0.08464
	0.002905	0.010987	0.216928	-0.00532	0.105268	0.049318	0.105131	-0.01054	0.060974	0.044729	0.0821	0.154545	-0.01319	-0.04706	-0.01666	0.070449	0.019861	-0.09721	-0.02095	-0.04212	0.122289	0.084669	-0.02539	-0.13904	-0.20287	-0.24123	0.120856	0.169974	0.298777	0.040402	-0.00991	-0.07539	0.131781	0.20642	-0.04711	0.139345	0.356446	-0.24427	-0.08273
	0.005011	0.02513	0.23224	-0.00965	0.10528	0.039416	0.109985	-0.01054	0.06585	0.04229	0.089942	0.148774	-0.01006	-0.0466	-0.01744	0.077275	-0.02788	-0.10968	3.84e-05	-0.02467	0.13451	0.115476	-0.02667	-0.13605	-0.20399	-0.22812	0.160375	0.178494	0.301903	0.036464	-0.0204	-0.0755	0.08755	0.202412	-0.04117	0.131871	0.361856	-0.24466	-0.0851
	0.002585	0.015649	0.23905	-0.01355	0.10628	0.037135	0.109864	-0.01183	0.055612	0.037531	0.096474	0.157502	-0.00694	-0.04822	-0.01582	0.093068	-0.04781	-0.11458	0.013859	-0.02689	0.140913	0.112462	-0.02411	-0.13794	-0.2041	-0.21899	0.150808	0.186619	0.311555	0.034855	-0.02713	-0.07621	0.077458	0.200568	-0.0435	0.126543	0.356156	-0.2472	-0.07974
	0.006519	0.009166	0.249151	-0.01841	0.108605	0.042299	0.096287	-0.01249	0.054452	0.038231	0.102879	0.150887	0.005973	-0.05143	-0.01702	0.074652	-0.06827	-0.11271	0.023319	-0.02345	0.140175	0.108451	-0.02385	-0.13812	-0.20415	-0.22121	0.112536	0.178532	0.310932	0.035614	-0.03071	-0.07457	0.102159	0.210972	-0.04673	0.111729	0.359822	-0.24836	-0.07444
	0.010797	0.018951	0.246695	-0.02071	0.110901	0.045153	0.087424	-0.01065	0.06369	0.04263	0.112662	0.155567	0.011429	-0.05544	-0.01886	0.070824	-0.07345	-0.10027	0.035122	-0.01579	0.128244	0.137466	-0.02642	-0.14511	-0.20593	-0.21593	0.138218	0.163856	0.28735	0.032029	-0.02597	-0.07221	0.122431	0.220803	-0.05072	0.097024	0.355409	-0.24549	-0.08453
	0.005217	0.054384	0.249979	-0.01968	0.106456	0.041492	0.097544	-0.01005	0.068481	0.047835	0.116922	0.151089	0.00956	-0.05524	-0.02017	0.062967	-0.08495	-0.09096	0.03767	-0.02416	0.127251	0.176508	-0.03234	-0.14671	-0.20261	-0.21516	0.187385	0.153514	0.280736	0.029385	-0.01145	-0.07345	0.143844	0.223099	-0.05448	0.089445	0.351884	-0.24234	-0.09408
	-0.0064	0.09455	0.253495	-0.01845	0.104113	0.046687	0.115161	-0.01574	0.065538	0.04912	0.128301	0.120909	-5.3e-05	-0.05685	-0.01797	0.055781	-0.08237	-0.09092	0.021593	-0.02639	0.104067	0.231609	-0.03454	-0.15102	-0.20278	-0.21548	0.264912	0.130661	0.294174	0.02875	0.000152	-0.06496	0.173574	0.228449	-0.06006	0.091895	0.352682	-0.23734	-0.10062
	-0.01924	0.117169	0.24154	-0.01857	0.09932	0.052137	0.129292	-0.01807	0.063176	0.046111	0.135423	0.056807	-0.0203	-0.06025	-0.01373	0.049504	-0.07	-0.09066	0.002447	-0.00572	0.084437	0.236243	-0.03544	-0.15438	-0.20513	-0.20722	0.310535	0.110132	0.326132	0.028411	0.010811	-0.05488	0.187362	0.236046	-0.06371	0.103239	0.358785	-0.24177	-0.10123
	-0.02489	0.126147	0.215037	-0.01611	0.093771	0.052912	0.145079	-0.0196	0.059639	0.040243	0.145993	0.056076	-0.02792	-0.09578	-0.00974	0.06959	-0.06595	-0.09028	-0.01884	0.004175	0.061114	0.24275	-0.03804	-0.15675	-0.20768	-0.19143	0.34999	0.11171	0.35271	0.028135	0.019833	-0.05352	0.186673	0.237595	-0.06163	0.112309	0.382984	-0.24317	-0.08418
	-0.03259	0.131308	0.188439	-0.00714	0.085139	0.057897	0.169541	-0.01757	0.055532	0.038407	0.148064	0.066534	-0.02191	-0.11304	-0.01111	0.07321	-0.04734	-0.08673	-0.06707	0.005859	0.04815	0.243218	-0.04023	-0.15264	-0.20593	-0.18438	0.367392	0.108058	0.373003	0.024945	0.028129	-0.05322	0.192786	0.231291	-0.06153	0.12169	0.40623	-0.2415	-0.07224
	-0.04874	0.133325	0.15493	-0.00275	0.077957	0.060839	0.190091	-0.01671	0.045572	0.024214	0.141383	0.075733	-0.01371	-0.09028	-0.01303	0.030811	-0.03724	-0.09565	-0.11442	0.003719	0.028897	0.244479	-0.03734	-0.15178	-0.20298	-0.17874	0.362555	0.095513	0.37868	0.029429	0.033266	-0.05253	0.199787	0.220931	-0.06713	0.100963	0.41864	-0.24183	-0.0694
	-0.07365	0.126431	0.121	-0.00059	0.071993	0.0665	0.194969	-0.01557	0.048009	-0.00607	0.149431	0.060468	-0.01262	-0.07501	-0.01015	0.050425	-0.04602	-0.10323	-0.14457	0.013748	-0.00189	0.229546	-0.03651	-0.15195	-0.20266	-0.17212	0.332383	0.088265	0.393589	0.034511	0.033723	-0.04808	0.205481	0.222683	-0.072	0.101665	0.410316	-0.24262	-0.07204
	-0.08405	0.126351	0.110711	0.000445	0.066923	0.061819	0.200839	-0.01755	0.065177	-0.00663	0.151643	0.030263	-0.02923	-0.05684	-0.00763	0.071882	-0.03902	-0.10376	-0.15623	0.012056	-0.00514	0.209418	-0.03508	-0.15365	-0.20555	-0.16569	0.296676	0.086879	0.400362	0.03689	0.030607	-0.04667	0.208079	0.219634	-0.06621	0.139181	0.406529	-0.2442	-0.08171
	-0.08597	0.130545	0.121548	0.006805	0.060591	0.054934	0.214089	-0.01719	0.052347	-0.01918	0.120326	0.024367	-0.04168	-0.03591	-0.00796	0.031311	-0.03161	-0.10235	-0.17518	-0.02018	-0.01058	0.193469	-0.03727	-0.15437	-0.20435	-0.1672	0.286671	0.084266	0.384405	0.036041	0.025892	-0.04637	0.209193	0.21349	-0.0631	0.140423	0.434765	-0.24356	-0.0902
	-0.08341	0.131267	0.124987	0.034492	0.056906	0.058347	0.234059	-0.01398	0.034652	-0.01566	0.131042	0.016833	-0.04675	-0.05516	-0.00997	0.021578	-0.02557	-0.1027	-0.19011	-0.01413	-0.03298	0.178274	-0.03469	-0.15881	-0.20263	-0.16583	0.284158	0.06765	0.357614	0.032686	0.026457	-0.03911	0.210341	0.210236	-0.05767	0.13023	0.42973	-0.24453	-0.08375
	-0.0798	0.12385	0.122085	0.033384	0.056516	0.054926	0.251975	-0.01582	0.017142	-0.02751	0.144972	0.024311	-0.03779	-0.08943	-0.00331	0.055867	-0.02162	-0.10251	-0.20015	-0.01324	-0.00671	0.170865	-0.03458	-0.16225	-0.20078	-0.16349	0.250475	0.100989	0.345031	0.035665	0.025645	-0.0302	0.198951	0.212416	-0.05321	0.158213	0.413732	-0.24648	-0.07341
	-0.07711	0.125403	0.086675	0.045019	0.056446	0.048402	0.261833	-0.01124	0.010284	-0.03715	0.105642	0.020726	-0.03459	-0.09527	-0.00119	0.042194	-0.01981	-0.10456	-0.20782	-0.0349	-0.00123	0.168545	-0.03696	-0.16412	-0.20006	-0.158	0.246078	0.090429	0.33687	0.037255	0.025372	-0.02477	0.203162	0.207892	-0.04652	0.203288	0.42646	-0.24492	-0.07639
	-0.07711	0.128323	0.048277	0.047304	0.058156	0.035179	0.273364	-0.00548	0.01963	-0.03763	0.121969	-0.01463	-0.0357	-0.09378	0.004002	0.005555	-0.03169	-0.09988	-0.22509	-0.03071	-0.01382	0.161278	-0.04072	-0.16204	-0.19999	-0.16055	0.239275	0.071367	0.327192	0.036684	0.025904	-0.02306	0.188611	0.201379	-0.04438	0.197094	0.454164	-0.24397	-0.07507
	-0.0761	0.113832	0.039628	0.051576	0.056684	0.02458	0.286252	-0.00437	0.026753	-0.04256	0.132544	-0.03803	-0.03797	-0.05873	0.004501	0.020953	-0.00607	-0.10784	-0.21219	-0.006	-0.0011	0.161932	-0.03838	-0.16237	-0.19684	-0.16742	0.230762	0.095537	0.316296	0.03707	0.02925	-0.02228	0.189131	0.19027	-0.03942	0.188203	0.462688	-0.24655	-0.05503
	-0.07355	0.106097	0.05544	0.061713	0.053045	0.019079	0.300969	-0.00452	0.032432	-0.05012	0.125963	-0.04044	-0.02855	-0.02439	0.007646	0.014018	0.04591	-0.10981	-0.18762	-0.0078	0.014327	0.182489	-0.04248	-0.16604	-0.19722	-0.17451	0.242291	0.088083	0.322327	0.034542	0.032832	-0.02159	0.179453	0.186535	-0.03582	0.17951	0.472891	-0.24968	-0.03828
	-0.07466	0.118958	0.04376	0.099957	0.052588	0.016456	0.304039	-0.00752	0.038918	-0.05038	0.152313	-0.03422	-0.01541	-0.06452	0.006761	-0.02785	0.09438	-0.11148	-0.18288	0.001849	0.036662	0.198872	-0.04783	-0.17088	-0.19937	-0.17378	0.241475	0.052122	0.327402	0.028027	0.03644	-0.02058	0.187337	0.181783	-0.03033	0.164634	0.478196	-0.25005	-0.02876
	-0.0791	0.128111	0.042168	0.092082	0.04959	0.011055	0.310721	-0.00899	0.035192	-0.05283	0.177312	-0.03436	0.000709	-0.09464	0.00405	-0.0182	0.129911	-0.11212	-0.17423	0.017922	0.055346	0.209689	-0.05189	-0.1776	-0.20202	-0.18315	0.236801	0.076122	0.325512	0.018783	0.038414	-0.02206	0.201245	0.169847	-0.02911	0.160851	0.477376	-0.25313	-0.02713
	-0.08454	0.12014	0.056236	0.081248	0.05123	0.00612	0.311129	-0.01036	0.032362	-0.0522	0.155486	-0.05323	0.009133	-0.09748	0.001883	-0.00205	0.155193	-0.1137	-0.12264	0.076842	0.066253	0.256504	-0.05323	-0.18214	-0.20397	-0.19288	0.249161	0.083633	0.319195	0.014022	0.044739	-0.02382	0.219218	0.16122	-0.03154	0.138873	0.445413	-0.25409	-0.01768
	-0.08549	0.113981	0.039302	0.084135	0.053997	0.007994	0.285917	-0.00973	0.021941	-0.04585	0.154443	-0.08295	0.014215	-0.08978	0.003257	0.049706	0.165871	-0.11262	-0.04575	0.139794	0.084318	0.272615	-0.05556	-0.18748	-0.20659	-0.18955	0.287884	0.051572	0.319377	0.012724	0.047765	-0.02253	0.238893	0.154783	-0.03607	0.141922	0.456031	-0.25742	-0.01769
	-0.09206	0.120818	0.014134	0.089066	0.054206	0.01146	0.280734	-0.00569	0.009645	-0.04483	0.171694	-0.11436	0.024803	-0.08754	0.001989	0.117879	0.179115	-0.112	-0.00838	0.173147	0.078592	0.26599	-0.05732	-0.1904	-0.21262	-0.18567	0.30057	0.054731	0.324854	0.009926	0.049598	-0.02604	0.224251	0.144917	-0.04045	0.136217	0.465453	-0.2554	-0.01315
	-0.09947	0.113723	0.038303	0.094089	0.057401	0.012548	0.29365	-0.00056	-0.00612	-0.04458	0.170723	-0.11133	0.024957	-0.07408	-0.00307	0.174924	0.207459	-0.11144	-0.00341	0.183375	0.073287	0.27651	-0.06162	-0.18991	-0.21343	-0.188	0.310033	0.085797	0.334321	0.0056	0.052776	-0.02985	0.219066	0.133927	-0.04694	0.131502	0.438389	-0.2554	-0.00648
	-0.10551	0.111625	0.015447	0.096489	0.056085	0.014281	0.298313	0.003668	-0.01765	-0.05224	0.20376	-0.09667	0.025447	-0.04969	-0.00988	0.20428	0.205488	-0.11242	0.007513	0.176418	0.062666	0.277851	-0.06129	-0.19079	-0.21549	-0.18872	0.328711	0.09938	0.33546	0.005593	0.053734	-0.03181	0.222681	0.121641	-0.05616	0.135155	0.435335	-0.25678	-0.00463
	-0.10761	0.106977	0.018715	0.097607	0.054495	0.014663	0.306115	0.007039	-0.01558	-0.05236	0.216919	-0.10762	0.027987	-0.04747	-0.01144	0.224049	0.199682	-0.11225	0.024712	0.169776	0.068463	0.280424	-0.06222	-0.19072	-0.21979	-0.18674	0.336706	0.125969	0.340704	0.009257	0.052543	-0.03554	0.220782	0.11786	-0.06177	0.138762	0.4396	-0.258	-0.00386
	-0.11337	0.101541	0.030909	0.091963	0.052881	0.006605	0.293318	0.010626	-0.01036	-0.04677	0.217678	-0.12167	0.033192	-0.04515	-0.01202	0.23568	0.197398	-0.11395	0.047653	0.201991	0.056403	0.269302	-0.06394	-0.1887	-0.22242	-0.18349	0.340184	0.143683	0.342073	0.010129	0.057299	-0.04071	0.211817	0.114819	-0.05973	0.132895	0.437177	-0.25669	-0.00815
	-0.11742	0.096716	0.027454	0.087186	0.051926	0.004042	0.278206	0.014073	0.001758	-0.03987	0.189874	-0.1215	0.033061	-0.04202	-0.01208	0.246764	0.197309	-0.11439	0.05221	0.220406	0.050046	0.269026	-0.06428	-0.18087	-0.22372	-0.18931	0.331768	0.1646	0.351514	0.006384	0.058402	-0.04731	0.20529	0.111014	-0.05483	0.111447	0.376884	-0.25798	-0.00413
	-0.11968	0.090322	0.029139	0.082913	0.051552	0.003987	0.273514	0.012449	0.005032	-0.03778	0.198912	-0.11738	0.027491	-0.03841	-0.01376	0.263397	0.189019	-0.10806	0.027697	0.224478	0.054949	0.288505	-0.06059	-0.17883	-0.22305	-0.20362	0.330012	0.157972	0.350173	0.00088	0.059928	-0.04992	0.184522	0.110441	-0.04975	0.115197	0.392522	-0.25784	-0.00765
	-0.11272	0.083559	0.036777	0.081484	0.051446	0.004552	0.268355	0.007874	0.007187	-0.03367	0.19563	-0.10551	0.023355	-0.04554	-0.01013	0.272639	0.169972	-0.10128	0.016765	0.225131	0.064666	0.315873	-0.05666	-0.18055	-0.2235	-0.2095	0.338372	0.158962	0.357376	-0.00205	0.058064	-0.05516	0.199103	0.112012	-0.04576	0.139071	0.390024	-0.25377	-0.01517
4	-0.11338	0.085158	0.036214	0.078152	0.048465	0.003659	0.268182	0.004791	0.003017	-0.02455	0.173442	-0.11002	0.016407	-0.08226	-0.00814	0.252253	0.167692	-0.09401	0.007099	0.21874	0.067508	0.324682	-0.05466	-0.17871	-0.22546	-0.20042	0.344216	0.160565	0.359957	-0.00574	0.05767	-0.05974	0.213404	0.109136	-0.03895	0.155653	0.365985	-0.2519	-0.01598
	-0.11715	0.085274	0.103582	0.085767	0.043807	0.003256	0.268711	0.002723	-0.00383	-0.01584	0.194219	-0.12688	0.011208	-0.13174	-0.00414	0.214473	0.171082	-0.09233	-0.01882	0.201682	0.068815	0.333781	-0.05772	-0.17808	-0.22087	-0.20444	0.35374	0.155907	0.362035	-0.00963	0.060336	-0.06573	0.207904	0.103177	-0.03739	0.177716	0.370924	-0.25379	-0.0201
	-0.13283	0.084576	0.12259	0.092961	0.039102	0.006577	0.270707	0.002275	-0.00564	-0.01301	0.203153	-0.13705	0.013918	-0.14866	0.001566	0.191455	0.158479	-0.09494	-0.01554	0.179756	0.070039	0.331156	-0.05887	-0.17715	-0.21892	-0.20977	0.364069	0.147166	0.362487	-0.01126	0.062343	-0.06714	0.205932	0.097766	-0.03892	0.195207	0.336134	-0.25907	-0.02322
	-0.1345	0.093114	0.23086	0.094009	0.035425	0.006435	0.264904	0.00142	-0.00227	-0.01442	0.201619	-0.13654	0.021002	-0.12338	0.003598	0.091069	0.1502	-0.09729	0.011826	0.176286	0.073955	0.334902	-0.05963	-0.17685	-0.21909	-0.20638	0.361639	0.132471	0.373075	-0.00854	0.055561	-0.0709	0.20889	0.097878	-0.0428	0.182681	0.272265	-0.25864	-0.01826
	-0.11464	0.091694	0.262369	0.096549	0.028515	0.023372	0.283201	0.000149	0.0067	-0.01489	0.194577	-0.14084	0.021911	-0.10434	0.006801	0.047948	0.14205	-0.09941	-0.00841	0.157217	0.082693	0.324593	-0.05908	-0.17566	-0.21853	-0.20749	0.353608	0.111028	0.383612	-0.00738	0.052838	-0.07175	0.200692	0.099056	-0.04369	0.189702	0.326756	-0.25986	-0.01824
	-0.09742	0.095836	0.27914	0.097268	0.024839	0.046413	0.303937	0.002921	0.008485	-0.0124	0.199014	-0.13172	0.022006	-0.07445	0.008263	0.026434	0.15917	-0.10165	-0.03397	0.159194	0.090837	0.328994	-0.06054	-0.17314	-0.21584	-0.21323	0.353322	0.122586	0.389983	-0.00421	0.057098	-0.07594	0.199752	0.094309	-0.04641	0.206276	0.329997	-0.26141	-0.01091
	-0.07889	0.104549	0.2721	0.102086	0.023082	0.064143	0.307188	-0.00214	0.019298	-0.00811	0.204972	-0.13441	0.025607	-0.02777	0.005186	0.011958	0.172277	-0.1062	-0.04706	0.150133	0.104785	0.318143	-0.05838	-0.17289	-0.2123	-0.21228	0.337009	0.13422	0.378558	-0.00423	0.053151	-0.0757	0.199171	0.086214	-0.04836	0.202868	0.334865	-0.26401	-0.01797
	-0.05977	0.122025	0.256566	0.100483	0.023523	0.071867	0.308459	-0.00207	0.031482	-0.00409	0.209737	-0.14115	0.027427	-0.00051	0.008958	-0.02062	0.157903	-0.10949	-0.04899	0.112658	0.115681	0.33778	-0.06004	-0.17529	-0.2111	-0.20376	0.311261	0.128252	0.365237	-0.00256	0.048854	-0.07583	0.205016	0.082813	-0.05223	0.194083	0.360452	-0.26367	0.014571
	-0.04991	0.14555	0.252705	0.10011	0.023147	0.083696	0.300743	-0.00555	0.045335	0.001934	0.233908	-0.13451	0.024581	0.005209	0.014079	-0.02082	0.138455	-0.11101	-0.05503	0.119543	0.133841	0.354787	-0.06119	-0.17558	-0.21113	-0.2098	0.296787	0.101892	0.343358	-0.00562	0.049855	-0.07593	0.226316	0.082023	-0.05277	0.203763	0.349119	-0.26388	0.025261
	-0.04456	0.16101	0.252965	0.096111	0.027636	0.093755	0.294802	-0.0037	0.054717	0.008123	0.22464	-0.13505	0.024936	0.011549	0.020185	-0.02619	0.129597	-0.11367	-0.04781	0.106788	0.130075	0.357595	-0.06239	-0.17293	-0.2106	-0.21239	0.283308	0.101189	0.328443	-0.00917	0.050989	-0.07758	0.248852	0.080294	-0.05827	0.22211	0.335021	-0.26504	0.026155
	-0.0334	0.1561	0.255019	0.092907	0.030084	0.09831	0.287094	-0.0013	0.052589	0.014139	0.25092	-0.14071	0.020111	0.00958	0.02032	-0.04069	0.121918	-0.11439	-0.01822	0.11018	0.119953	0.37545	-0.06115	-0.17138	-0.20999	-0.21586	0.268465	0.115987	0.318019	-0.01013	0.048953	-0.07922	0.250532	0.079301	-0.06134	0.225593	0.345542	-0.26473	0.012853
	-0.03219	0.153113	0.263867	0.086543	0.036305	0.103468	0.278202	0.003287	0.055914	0.016379	0.249099	-0.14675	0.022609	0.021156	0.006604	-0.02132	0.122383	-0.11302	0.001555	0.12099	0.081577	0.366117	-0.05803	-0.1718	-0.20814	-0.21038	0.260824	0.094115	0.316971	-0.00908	0.049236	-0.08204	0.260198	0.082767	-0.06386	0.221679	0.397262	-0.2621	0.013528
	-0.04193	0.163228	0.269408	0.082788	0.041797	0.104759	0.275123	0.003016	0.066451	0.013111	0.231199	-0.1513	-0.01846	0.019122	-0.00412	-0.02063	0.11797	-0.11473	0.012924	0.122223	0.032544	0.349269	-0.05879	-0.16848	-0.20902	-0.19762	0.262901	0.070975	0.28543	-0.01068	0.05373	-0.08466	0.276732	0.081447	-0.06231	0.217447	0.390334	-0.26293	0.028822
	-0.04906	0.14897	0.237132	0.079069	0.039617	0.097802	0.277322	0.007448	0.071212	0.013559	0.242455	-0.15247	-0.05344	-0.00615	0.033379	-0.03192	0.104114	-0.11531	0.025774	0.132439	0.005291	0.322967	-0.05971	-0.16574	-0.20795	-0.19178	0.278079	0.06274	0.269503	-0.01356	0.059764	-0.08869	0.284496	0.077223	-0.06135	0.196264	0.359069	-0.26464	0.021744
	-0.05579	0.153991	0.198973	0.079204	0.039563	0.098439	0.26309	0.006144	0.077277	0.015816	0.240204	-0.15036	-0.07539	-0.06528	0.072931	-0.02255	0.095251	-0.11884	0.027801	0.136922	-0.01361	0.29276	-0.05483	-0.16574	-0.20691	-0.19176	0.295509	0.084787	0.259012	-0.01965	0.066078	-0.09117	0.291116	0.070068	-0.06276	0.177033	0.354428	-0.26446	0.018613
	-0.0644	0.177839	0.216342	0.077253	0.044809	0.102459	0.252845	0.002009	0.083908	0.018509	0.234478	-0.15293	-0.0879	-0.07285	0.080323	-0.03288	0.08454	-0.11711	0.061223	0.159	-0.04471	0.256641	-0.05417	-0.16671	-0.20693	-0.18511	0.29904	0.073443	0.25329	-0.02052	0.07008	-0.08985	0.293948	0.071857	-0.06278	0.184821	0.394728	-0.26241	0.008815
	-0.07427	0.170365	0.221645	0.075874	0.045187	0.103734	0.255245	-0.00438	0.085977	0.02032	0.252922	-0.13366	-0.07432	-0.06773	0.083544	-0.04145	0.088229	-0.11761	0.075898	0.185551	-0.04014	0.231322	-0.05628	-0.16613	-0.20872	-0.1814	0.283542	0.054038	0.255525	-0.02344	0.077543	-0.09017	0.290457	0.069533	-0.05562	0.170458	0.381594	-0.26301	0.017116
	-0.07889	0.167992	0.212667	0.072249	0.045359	0.105575	0.262036	-0.00872	0.083057	0.02161	0.246242	-0.13382	-0.06014	-0.08235	0.087951	-0.01763	0.093447	-0.11571	0.086714	0.205814	-0.04095	0.222997	-0.05813	-0.16529	-0.20575	-0.18321	0.267238	0.042778	0.245895	-0.02604	0.086725	-0.09075	0.28574	0.071378	-0.04995	0.160443	0.372329	-0.26671	0.012518
	-0.08058	0.168078	0.218481	0.072573	0.044221	0.112262	0.267868	-0.013	0.081388	0.026129	0.236585	-0.13742	-0.03997	-0.07201	0.096376	0.007666	0.094236	-0.11808	0.077865	0.222413	-0.05687	0.234372	-0.0554	-0.16954	-0.20161	-0.18621	0.257874	0.050303	0.22849	-0.02683	0.095466	-0.0906	0.279697	0.068927	-0.04816	0.157844	0.383908	-0.26389	-0.00606
	-0.07987	0.149513	0.238944	0.071426	0.045985	0.119278	0.282837	-0.01787	0.079066	0.030094	0.244927	-0.13974	-0.02732	-0.04441	0.111574	0.018078	0.102207	-0.11554	0.087186	0.209779	-0.04564	0.249747	-0.05698	-0.17191	-0.20093	-0.19547	0.255454	0.056466	0.211334	-0.02486	0.105038	-0.09236	0.272185	0.072184	-0.05195	0.162462	0.421794	-0.25921	-0.01342
	-0.08085	0.162014	0.198477	0.066789	0.04439	0.119185	0.283741	-0.02432	0.075017	0.027035	0.25305	-0.14842	-0.02946	-0.0541	0.131464	0.028504	0.108486	-0.11353	0.097101	0.192567	-0.03625	0.270811	-0.06086	-0.17294	-0.20153	-0.20069	0.246752	0.038238	0.208652	-0.02039	0.108045	-0.09631	0.257877	0.077105	-0.05084	0.157597	0.415629	-0.25708	-0.00339
	-0.08412	0.153434	0.213981	0.061352	0.044449	0.118125	0.27631	-0.02661	0.081897	0.027263	0.233771	-0.16312	-0.02476	-0.05685	0.140535	0.078264	0.115599	-0.11663	0.079165	0.174439	-0.01933	0.264253	-0.0641	-0.17626	-0.19895	-0.19259	0.252224	0.025672	0.196714	-0.01351	0.116721	-0.10268	0.228567	0.084523	-0.05324	0.160727	0.407171	-0.25587	-0.01814
	-0.07678	0.140398	0.249307	0.060218	0.043943	0.114897	0.277995	-0.02822	0.086213	0.028904	0.244268	-0.16278	-0.02285	-0.06632	0.15517	0.076542	0.104635	-0.12034	0.051141	0.154593	-0.01609	0.256281	-0.06367	-0.17993	-0.20095	-0.19377	0.263496	0.015573	0.183817	-0.00929	0.12636	-0.10384	0.181809	0.088781	-0.05573	0.15696	0.404173	-0.25707	-0.04541
	-0.06632	0.146584	0.197498	0.055664	0.04637	0.130516	0.282814	-0.03116	0.084968	0.025671	0.266931	-0.17438	-0.01602	-0.07875	0.172876	0.076224	0.105842	-0.12211	0.03596	0.152232	-0.00746	0.234627	-0.06383	-0.18286	-0.20269	-0.19547	0.319142	0.007871	0.181115	2.49e-05	0.131674	-0.10068	0.184453	0.096298	-0.05716	0.15395	0.425921	-0.25582	-0.06894
	-0.05799	0.158585	0.23877	0.052199	0.047934	0.118801	0.279346	-0.03101	0.091713	0.017222	0.263797	-0.18358	0.001319	-0.07286	0.178673	0.137054	0.090742	-0.12465	-0.00455	0.151812	-0.01606	0.219923	-0.06443	-0.18223	-0.20232	-0.19357	0.339926	-0.01042	0.178176	0.008916	0.136071	-0.09732	0.198814	0.102046	-0.05432	0.154631	0.479566	-0.25579	-0.08276
	-0.04966	0.171045	0.297923	0.052877	0.045687	0.121954	0.274507	-0.02381	0.090211	0.014605	0.246713	-0.19243	0.001935	-0.08794	0.172781	0.216281	0.08611	-0.12493	-0.02541	0.158003	-0.01484	0.216836	-0.06558	-0.1781	-0.19855	-0.19422	0.330873	-0.02715	0.159568	0.017146	0.144064	-0.09849	0.199272	0.102632	-0.05041	0.159841	0.466746	-0.25813	-0.0828
	-0.03627	0.139892	0.241371	0.054281	0.041319	0.133365	0.276697	-0.0203	0.081191	0.0161	0.262741	-0.17729	6.47e-05	-0.07116	0.177366	0.244191	0.094938	-0.12948	-0.02009	0.17202	-0.01828	0.218694	-0.0611	-0.17399	-0.19478	-0.19692	0.341061	-0.03603	0.139063	0.026289	0.147797	-0.09346	0.192593	0.098179	-0.05004	0.180498	0.431556	-0.25547	-0.08095
	-0.03453	0.134708	0.28224	0.055001	0.041597	0.117688	0.263389	-0.02149	0.077373	0.013568	0.264845	-0.16497	-0.00973	-0.07662	0.18779	0.2833	0.096573	-0.12817	-0.01814	0.16272	-0.01824	0.212392	-0.06202	-0.17391	-0.19265	-0.19959	0.364962	-0.03731	0.122522	0.028843	0.149543	-0.08781	0.173413	0.095609	-0.05471	0.20034	0.398998	-0.25474	-0.07917
	-0.03142	0.144767	0.326915	0.053697	0.039817	0.123473	0.249081	-0.02179	0.074317	0.014724	0.257102	-0.16045	-0.02592	-0.07956	0.1962	0.298831	0.097037	-0.12528	-0.00644	0.130919	-0.02474	0.21063	-0.06146	-0.17102	-0.18968	-0.19716	0.334931	-0.04018	0.120634	0.029714	0.150656	-0.08497	0.196446	0.094099	-0.05319	0.210933	0.361495	-0.25436	-0.08011
	-0.02529	0.162045	0.355911	0.054988	0.04438	0.128003	0.247115	-0.01736	0.071365	0.011773	0.246405	-0.158	-0.07246	-0.04722	0.194958	0.309535	0.116544	-0.12544	0.007116	0.106577	-0.0262	0.225505	-0.05942	-0.17136	-0.18608	-0.19717	0.292951	-0.03918	0.129515	0.028104	0.153985	-0.07876	0.205211	0.090269	-0.05729	0.203827	0.336994	-0.25379	-0.08325
	-0.0194	0.169311	0.355693	0.059927	0.050331	0.114752	0.245136	-0.01243	0.06409	0.015374	0.258936	-0.15016	-0.11755	-0.0661	0.189773	0.314612	0.130861	-0.12144	-0.02442	0.080399	-0.01467	0.236396	-0.05205	-0.17225	-0.18463	-0.19782	0.263406	-0.03054	0.135786	0.029735	0.159358	-0.06868	0.20164	0.082278	-0.06198	0.200595	0.340563	-0.25052	-0.08076
	-0.01882	0.171013	0.336014	0.061109	0.06155	0.117728	0.245232	-0.01294	0.05913	0.021495	0.258554	-0.14894	-0.13895	-0.05046	0.181189	0.331132	0.113633	-0.11908	-0.04035	0.067117	-0.00294	0.249498	-0.05168	-0.17469	-0.18389	-0.19674	0.246718	-0.03834	0.130456	0.029221	0.162887	-0.06346	0.205024	0.080309	-0.06844	0.224697	0.343312	-0.2489	-0.08176
	-0.02615	0.172421	0.352554	0.060841	0.070809	0.120813	0.245409	-0.01287	0.059932	0.026439	0.267393	-0.14732	-0.14752	-0.02355	0.184345	0.329183	0.118869	-0.11728	-0.05896	0.065929	-0.00257	0.230736	-0.05393	-0.17488	-0.1871	-0.19918	0.232673	-0.01034	0.132875	0.037513	0.163022	-0.05927	0.205953	0.08432	-0.07093	0.220399	0.354747	-0.2491	-0.08385
	-0.03022	0.17311	0.356514	0.062044	0.090883	0.107133	0.262813	-0.01066	0.054954	0.021039	0.245063	-0.14069	-0.12431	0.014064	0.188607	0.299468	0.123871	-0.11479	-0.07524	0.073847	0.003651	0.21495	-0.05378	-0.17599	-0.18705	-0.20121	0.220027	0.015567	0.120348	0.043244	0.16998	-0.05495	0.211691	0.07978	-0.07485	0.206743	0.363775	-0.25132	-0.08451
	-0.03267	0.169542	0.348325	0.063593	0.111081	0.118479	0.270933	-0.00524	0.047797	0.021287	0.229088	-0.12803	-0.10306	-0.02395	0.196814	0.271316	0.10867	-0.11491	-0.07927	0.082151	0.008708	0.206663	-0.05024	-0.17934	-0.18867	-0.20058	0.225329	0.028936	0.115779	0.044136	0.178758	-0.04303	0.218718	0.073345	-0.07785	0.217608	0.367969	-0.24971	-0.07711
	-0.0377	0.163039	0.318539	0.066361	0.127522	0.109297	0.270156	-0.00482	0.043616	0.020509	0.220872	-0.1222	-0.10431	-0.03029	0.199955	0.290481	0.094291	-0.11408	-0.08233	0.094319	0.025577	0.19612	-0.04993	-0.1874	-0.18829	-0.20023	0.263422	0.052367	0.123013	0.046993	0.175347	-0.0379	0.221387	0.06908	-0.07963	0.241256	0.374441	-0.24781	-0.07319
	-0.03799	0.167032	0.328386	0.068643	0.154013	0.091997	0.267356	-0.00486	0.038906	0.017915	0.216466	-0.11736	-0.129	-0.00936	0.204866	0.29983	0.094798	-0.11395	-0.0736	0.118271	0.008144	0.184296	-0.05323	-0.19099	-0.19129	-0.20187	0.260916	0.035692	0.115902	0.049331	0.167878	-0.03317	0.222343	0.065296	-0.07764	0.248532	0.363441	-0.24761	-0.07273
	-0.04259	0.196098	0.31781	0.065675	0.171268	0.099863	0.276946	-0.00663	0.033226	0.015932	0.223154	-0.11655	-0.15885	-0.01098	0.20989	0.315097	0.096008	-0.11586	-0.04415	0.106248	0.008763	0.18798	-0.05614	-0.19129	-0.1897	-0.20609	0.232058	0.025699	0.095547	0.050345	0.160873	-0.02681	0.219991	0.066073	-0.07823	0.257241	0.352663	-0.24783	-0.09734
	-0.04198	0.234039	0.325091	0.062402	0.174589	0.084175	0.28026	-0.00443	0.02578	0.014181	0.242112	-0.11192	-0.16449	-0.02898	0.20865	0.318673	0.10555	-0.11905	-0.05624	0.086408	0.011839	0.240258	-0.05661	-0.19206	-0.18809	-0.20801	0.212673	0.026611	0.083659	0.051464	0.151463	-0.02099	0.220526	0.070384	-0.07505	0.261769	0.322363	-0.24577	-0.08588
	-0.05024	0.269868	0.323329	0.062896	0.17679	0.078435	0.271438	-0.00416	0.021674	0.015426	0.244996	-0.11093	-0.15571	-0.08476	0.221597	0.313502	0.106641	-0.12059	-0.05585	0.074928	0.018026	0.268542	-0.06043	-0.1935	-0.18827	-0.20951	0.192731	0.030963	0.086452	0.047052	0.140545	-0.01781	0.234073	0.079534	-0.07349	0.261069	0.311446	-0.24675	-0.0922
	-0.05749	0.278199	0.324193	0.066473	0.177519	0.079543	0.269258	-0.00273	0.021	0.017271	0.254929	-0.10704	-0.14437	-0.08288	0.24876	0.287228	0.092662	-0.12974	-0.05965	0.056883	0.016234	0.247085	-0.06369	-0.19013	-0.18825	-0.20901	0.176117	0.029021	0.103431	0.043522	0.130559	-0.02231	0.242585	0.086877	-0.06894	0.233786	0.288695	-0.2492	-0.09347
	-0.05668	0.276918	0.332531	0.07649	0.180871	0.122242	0.272801	-0.00388	0.016842	0.018797	0.267453	-0.0911	-0.1486	-0.09028	0.241374	0.292811	0.087887	-0.13018	-0.06761	0.057006	0.011369	0.232885	-0.06315	-0.18695	-0.1885	-0.20718	0.17517	0.030933	0.10789	0.046912	0.125512	-0.02643	0.247916	0.094276	-0.06527	0.242849	0.26227	-0.24734	-0.09559
	-0.05053	0.303482	0.32236	0.089663	0.18572	0.095696	0.267765	-0.00645	0.014729	0.023488	0.280085	-0.07274	-0.15646	-0.10972	0.223967	0.314572	0.081054	-0.11841	-0.07521	0.05983	0.012338	0.223579	-0.0595	-0.18036	-0.18869	-0.20699	0.184105	0.014277	0.095601	0.052218	0.121696	-0.02388	0.251504	0.092642	-0.06529	0.250892	0.247723	-0.24311	-0.0974
	-0.0522	0.294982	0.323407	0.102161	0.192817	0.102015	0.251254	-0.01172	0.011262	0.028366	0.285721	-0.07596	-0.15332	-0.13703	0.206421	0.323223	0.07621	-0.10722	-0.07474	0.061056	0.010933	0.217317	-0.0564	-0.17908	-0.18811	-0.2065	0.199378	0.002539	0.088711	0.061551	0.11573	-0.02657	0.265108	0.089381	-0.0711	0.22779	0.24414	-0.24246	-0.09097
	-0.05234	0.298546	0.3189	0.121456	0.202405	0.127441	0.240695	-0.01685	0.009436	0.030304	0.27665	-0.09352	-0.15745	-0.12676	0.185823	0.288459	0.073013	-0.09944	-0.075	0.065059	0.009669	0.213356	-0.05665	-0.17474	-0.19106	-0.20601	0.218341	-0.01572	0.086345	0.070419	0.111995	-0.0282	0.274087	0.083229	-0.07273	0.225184	0.263096	-0.24275	-0.07809
5	-0.05498	0.321967	0.325853	0.141397	0.215692	0.129783	0.235645	-0.02116	0.005686	0.025392	0.251686	-0.10338	-0.15575	-0.13229	0.182055	0.287316	0.079582	-0.10019	-0.05111	0.098961	0.026261	0.209284	-0.05591	-0.16929	-0.18919	-0.209	0.214731	-0.02515	0.090959	0.075363	0.111773	-0.02595	0.282867	0.073437	-0.07395	0.228824	0.218629	-0.23792	-0.06136
Fig.1c	heatmap for CQ
-1	-0.00416	-0.02249	-0.00925	-0.0105	-0.01809	0.020884	-0.0403	-0.04095	-0.07215	0.02088	-0.00258	-0.0862	-0.0188	-0.04891	-0.04473	0.02548	0.008674	0.098151	-0.00265	0.043096	0.000949	-0.04423	-0.0145	0.021927	0.013284	0.024263	-0.01642	-0.01122	-0.00057	-0.01769
	-0.00815	-0.03826	-0.01527	-0.00821	-0.01725	0.021964	-0.03952	-0.04063	-0.06145	0.008577	0.014142	-0.08462	-0.02994	-0.05312	-0.03731	0.019996	0.009753	0.098992	-0.00199	0.036278	-0.00595	-0.0387	-0.01659	0.020221	0.007599	0.028947	-0.02201	-0.00928	-0.00197	-0.01641
	-0.02485	-0.03992	-0.0187	-0.00596	-0.01892	0.026136	-0.04431	-0.04227	-0.05134	0.00851	0.021069	-0.05554	-0.03668	-0.04053	-0.02781	0.033284	0.006807	0.091839	0.00467	0.036309	-0.00939	-0.03382	-0.02798	0.019268	0.014746	0.031574	-0.02963	-0.00638	-0.00183	-0.02178
	0.000537	-0.02876	-0.01427	-0.00238	-0.01529	0.031699	-0.04584	-0.04266	-0.04642	0.012635	0.013968	-0.03467	-0.03014	-0.06085	-0.05159	0.007089	0.016572	0.096941	-0.00907	0.041195	-0.00264	-0.04178	-0.03481	0.012207	0.018712	0.034717	-0.03083	-0.00491	0.005218	-0.0209
	-0.02408	-0.02423	-0.0202	-0.00311	-0.01764	0.042399	-0.05063	-0.04356	-0.0534	-0.00184	0.002195	-0.04112	-0.01549	-0.08039	-0.06148	0.020652	0.013147	0.077852	-0.02152	0.039902	-0.00828	-0.0439	-0.03757	0.014051	0.03666	0.03825	-0.0341	-0.00285	0.003032	-0.00909
	-0.02709	-0.01519	-0.01968	0.001262	-0.01426	0.042427	-0.05687	-0.02398	-0.06754	-0.00931	-0.00851	-0.03357	0.00575	-0.08573	-0.04439	0.011177	0.01118	0.061028	-0.01546	0.049745	0.006393	-0.03511	-0.03548	0.01438	0.047524	0.035082	-0.03686	0.010389	0.014569	0.010377
	-0.01182	-0.01436	-0.03	0.0013	-0.01368	0.048761	-0.05864	-0.00726	-0.06924	0.005471	-0.00952	-0.02621	0.007441	-0.08916	-0.04766	-0.00548	0.009133	0.039093	-0.01531	0.046972	0.001904	-0.02567	-0.03891	0.022866	0.054137	0.024955	-0.03875	0.012073	0.02859	0.006207
	-0.01144	-0.00455	-0.02108	-0.00103	-0.0176	0.054969	-0.06442	-0.02681	-0.06631	-0.00649	0.009707	-0.02648	0.005893	-0.07594	-0.0423	-0.00536	0.01308	0.029226	-0.01147	0.026167	-0.01356	-0.02248	-0.043	0.030804	0.067596	0.008566	-0.03911	0.020194	0.031947	-0.00147
	-0.0078	0.001777	-0.02884	-0.00545	-0.02015	0.053326	-0.0647	-0.0438	-0.06448	-0.00944	0.016416	-0.0242	0.01893	-0.06135	-0.03445	0.036588	0.009772	0.033951	-0.00435	0.033431	-0.01591	-0.02037	-0.03824	0.025477	0.079486	0.00712	-0.04085	0.032665	0.030745	-0.01793
	-0.0166	0.001341	-0.02767	-0.00464	-0.0215	0.058896	-0.06596	-0.07388	-0.04071	0.000289	0.009971	-0.04096	0.011445	-0.0652	-0.03212	0.019156	-0.01268	0.028422	-0.01173	0.042795	-0.01413	-0.02153	-0.0333	0.012281	0.07924	0.010612	-0.04439	0.043579	0.027346	-0.0389
	-0.01635	0.000805	-0.02428	-0.00415	-0.02116	0.053692	-0.06771	-0.08767	-0.01851	0.001257	0.011445	-0.04372	0.011774	-0.065	-0.02839	0.011802	0.0233	0.043517	-0.01955	0.030522	-0.01067	-0.02417	-0.03926	-0.00299	0.072551	0.024456	-0.04335	0.045585	0.011704	-0.05244
	-0.01608	-0.00055	-0.02806	-0.00716	-0.02134	0.046132	-0.0681	-0.09149	-0.01283	-0.00074	0.00592	-0.03806	-0.00259	-0.05409	-0.02455	0.013711	0.001553	0.046458	-0.02098	0.028736	-0.01118	-0.02756	-0.04077	-0.00921	0.071104	0.040835	-0.04352	0.039723	-0.00547	-0.01412
	-0.02017	-0.00046	-0.02774	-0.00794	-0.02438	0.043455	-0.06865	-0.08757	-0.00411	-0.01099	0.001403	-0.03983	-0.00279	-0.04796	-0.02349	0.021729	-0.01652	0.047481	-0.01134	0.032031	-0.01295	-0.02911	-0.03694	-0.00776	0.070752	0.034582	-0.04442	0.038575	-0.00771	0.008252
	-0.02386	0.001491	-0.03208	-0.00438	-0.02571	0.04576	-0.07174	-0.07737	0.010052	0.000674	-0.00881	-0.04641	0.002669	-0.04121	-0.02636	0.035442	0.007956	0.044781	-0.01416	0.023054	-0.01655	-0.02929	-0.03719	-0.02673	0.075207	0.040284	-0.04236	0.041987	-0.00437	0.016181
	-0.01893	-0.01606	-0.03123	-0.0057	-0.02814	0.044369	-0.07354	-0.07216	0.026984	-0.00699	-0.00572	-0.05029	0.013265	-0.04715	-0.02413	0.054795	-0.00193	0.030215	-0.01321	0.037494	-0.02485	-0.03187	-0.03569	-0.0235	0.088508	0.046678	-0.0411	0.04266	-0.00192	0.003288
	-0.02144	-0.03631	-0.02756	-0.00407	-0.0315	0.036815	-0.07468	-0.07091	0.037604	-0.00626	0.008692	-0.02999	0.02284	-0.04738	-0.02613	0.068106	-0.03494	0.012612	-0.01179	0.037676	-0.00756	-0.03972	-0.0334	-0.02807	0.096249	0.059043	-0.0405	0.043224	0.005896	-0.0229
	-0.02231	-0.03335	-0.0354	-0.00593	-0.03592	0.028396	-0.07514	-0.06875	0.040388	-0.00571	0.021747	-0.04126	-0.00609	-0.03441	-0.02918	0.047352	-0.03807	0.004159	-0.021	0.031919	-0.0281	-0.04532	-0.02734	-0.02996	0.089529	0.061853	-0.04189	0.045209	0.008416	-0.04201
	-0.02135	-0.03181	-0.03787	-0.00529	-0.0356	0.027016	-0.07873	-0.06081	0.029614	-0.00123	0.066125	-0.03803	-0.01531	-0.04238	-0.02703	0.043634	-0.05549	-0.03943	-0.02387	0.039733	-0.04133	-0.05036	-0.02665	-0.02884	0.089864	0.0577	-0.04361	0.041956	0.010358	-0.05542
	-0.01801	-0.03352	-0.03911	-0.00663	-0.03689	0.015829	-0.07815	-0.0526	0.027251	0.006343	0.070792	-0.04411	-0.01691	-0.04841	-0.02541	0.028499	-0.02859	-0.07023	-0.01123	0.048938	-0.0045	-0.05526	-0.03237	-0.02403	0.089029	0.060113	-0.05041	0.034522	0.006104	-0.05972
	-0.02638	-0.02746	-0.03175	-0.00745	-0.03591	0.009679	-0.07752	-0.06179	0.025171	0.00491	0.06257	-0.0496	0.001768	-0.05373	-0.02582	0.039753	-0.0347	-0.06224	-0.00224	0.063706	-0.00925	-0.0517	-0.03187	-0.02226	0.0771	0.055147	-0.05655	0.02777	-0.00015	-0.04973
	-0.02594	-0.03325	-0.03723	-0.00955	-0.03163	0.005598	-0.07748	-0.06297	0.011065	0.000436	0.010346	-0.04185	-0.00134	-0.05509	-0.02522	0.028281	-0.08816	-0.06172	0.002604	0.062624	-0.02244	-0.04386	-0.02944	-0.02372	0.066117	0.048057	-0.06017	0.024665	0.011797	-0.03505
	-0.02422	-0.03237	-0.03554	-0.01018	-0.0345	0.000152	-0.07573	-0.06968	0.021279	0.007555	-0.02344	-0.03865	0.007361	-0.05509	-0.0249	0.030434	-0.09965	-0.08161	0.000137	0.061372	-0.02843	-0.03851	-0.02212	-0.02463	0.061663	0.040197	-0.06097	0.025045	0.021964	-0.01918
	-0.02245	-0.03594	-0.03736	-0.00941	-0.0323	-0.00093	-0.07742	-0.06619	0.036062	0.016309	-0.00376	-0.05167	-0.00042	-0.0502	-0.02748	0.033268	-0.09403	-0.09151	-0.02045	0.065167	-0.04838	-0.01987	-0.00664	-0.02121	0.055983	0.033418	-0.06133	0.020064	0.024585	-0.02033
	-0.02251	-0.04417	-0.03985	-0.00934	-0.0291	-0.00207	-0.08023	-0.06422	0.053476	0.006732	-0.00125	-0.05634	-0.01658	-0.04687	-0.02735	0.020912	-0.06979	-0.08532	-0.02961	0.054825	-0.03057	-0.00507	0.009031	-0.02358	0.048779	0.030762	-0.05894	0.017198	0.026013	-0.01719
	-0.02381	-0.03289	-0.0349	-0.02113	-0.02881	-0.00153	-0.07645	-0.0702	0.068175	0.004791	0.00551	-0.05866	-0.02718	-0.05158	-0.02625	0.019862	-0.04625	-0.08482	-0.02059	0.060392	-0.0314	0.007541	0.032796	-0.02751	0.048504	0.02581	-0.05968	0.017899	0.029398	-0.00987
	-0.02052	-0.04525	-0.03618	-0.01969	-0.02709	-0.00284	-0.07609	-0.06557	0.049707	0.008807	-0.0017	-0.06566	-0.01878	-0.06048	-0.03096	-0.00785	-0.03316	-0.09291	-0.01826	0.053799	-0.03431	0.017228	0.05995	-0.03437	0.043604	0.015787	-0.05607	0.018148	0.02246	-0.02387
	-0.0208	-0.04524	-0.03763	-0.01814	-0.02843	-0.00043	-0.08122	-0.06151	0.055468	-0.00209	-0.00876	-0.06629	-0.02776	-0.06334	-0.03362	0.01662	-0.05934	-0.09093	-0.01586	0.05539	-0.04159	0.028656	0.080818	-0.0389	0.047899	0.006797	-0.05193	0.019205	0.002404	-0.02494
	-0.02163	-0.03716	-0.03882	-0.007	-0.02689	0.002094	-0.08042	-0.05226	0.06355	-0.00722	-0.01234	-0.05916	-0.02719	-0.06385	-0.03532	-0.01133	-0.04937	-0.08624	-0.01314	0.063878	-0.06592	0.002693	0.102835	-0.04441	0.052656	0.003712	-0.04692	0.019775	-0.01331	-0.03087
	-0.02483	-0.03843	-0.03824	0.000185	-0.02748	0.005295	-0.08353	-0.05564	0.062443	-0.00885	-0.0318	-0.05281	-0.02573	-0.06638	-0.03909	-0.02393	-0.0667	-0.07615	-0.0034	0.05748	-0.05329	0.001834	0.108289	-0.04481	0.049334	0.00935	-0.04359	0.020562	-0.01779	-0.02867
	-0.02587	-0.04491	-0.04299	0.007806	-0.03093	0.006656	-0.08147	-0.05611	0.064731	-0.01502	-0.04319	-0.05255	-0.02838	-0.06313	-0.04074	-0.02474	-0.08082	-0.07384	-0.00586	0.054926	-0.05895	0.009766	0.093696	-0.046	0.048917	0.022612	-0.04049	0.015993	-0.01851	-0.03384
	-0.02612	-0.03368	-0.03871	0.016289	-0.02669	0.007627	-0.07894	-0.05144	0.045391	-0.02672	-0.03388	-0.0692	-0.031	-0.06126	-0.0393	-0.05152	-0.07243	-0.07705	-0.0011	0.064661	-0.04406	0.004476	0.097711	-0.04518	0.05176	0.028972	-0.03989	0.018061	-0.01705	-0.04403
	-0.02666	-0.02616	-0.04176	0.023548	-0.02591	0.004366	-0.07656	-0.04284	0.055806	-0.02212	-0.00463	-0.07975	-0.02354	-0.06692	-0.04207	-0.04623	-0.03861	-0.08111	-0.01574	0.049264	-0.02296	-0.01045	0.090382	-0.04488	0.050342	0.027155	-0.04311	0.022353	-0.02638	-0.04681
	-0.02731	-0.03481	-0.03746	0.026224	-0.02727	0.000984	-0.07558	-0.04698	0.028522	-0.01738	0.021432	-0.08223	-0.02373	-0.06841	-0.04038	-0.0427	-0.0386	-0.06696	-0.03418	0.049796	-0.03384	-0.01125	0.084259	-0.04495	0.063597	0.023569	-0.04629	0.028438	-0.02293	-0.04145
	-0.03066	-0.04384	-0.03914	0.029287	-0.02676	0.001129	-0.07004	-0.04614	0.029762	-0.02332	0.04583	-0.06952	-0.01923	-0.05927	-0.03479	-0.06582	-0.03598	-0.06035	-0.04893	0.048237	-0.02817	-0.00536	0.101748	-0.05571	0.067	0.021094	-0.04764	0.033262	-0.03109	-0.03323
	-0.02773	-0.03417	-0.04208	0.033896	-0.02334	-0.00145	-0.06763	-0.05225	0.05931	-0.02234	0.021041	-0.06464	-0.01864	-0.06254	-0.03703	-0.0726	-0.03884	-0.06448	-0.0287	0.044958	-0.03091	0.003944	0.130553	-0.05628	0.084113	0.025097	-0.04823	0.040103	-0.03688	-0.03103
	-0.0304	-0.0416	-0.03658	0.032884	-0.02427	0.004684	-0.06717	-0.06585	0.031159	-0.02521	0.02408	-0.0708	-0.01856	-0.05992	-0.03879	-0.07837	-0.0276	-0.07055	-0.01266	0.042401	-0.0146	0.010254	0.155659	-0.0596	0.081945	0.02112	-0.04648	0.038583	-0.0331	-0.0372
0	-0.03305	-0.04247	-0.03616	0.028748	-0.0236	0.008904	-0.06526	-0.05779	0.014473	-0.02297	0.025416	-0.07528	-0.01771	-0.04023	-0.03682	-0.04594	-0.03831	-0.06729	0.007937	0.045186	-0.00252	0.014755	0.182524	-0.05914	0.076703	0.01948	-0.042	0.037511	-0.02837	-0.02228
	-0.03108	-0.03436	-0.03393	0.030231	-0.01548	0.007818	-0.06288	-0.06295	-0.00212	-0.00633	0.013809	-0.07088	-0.01386	-0.01828	-0.03801	-0.06842	-0.0378	-0.05217	0.007662	0.041215	0.003563	0.012021	0.222652	-0.0523	0.069401	0.013923	-0.02729	0.039312	-0.03191	-0.00148
	-0.03733	-0.048	-0.03169	0.027659	-0.00048	0.013209	-0.05808	-0.05565	-0.01525	0.000359	0.012223	-0.04972	-0.01071	0.002704	-0.04296	-0.09281	-0.03001	-0.05073	0.015948	0.043646	-0.00546	0.020056	0.237212	-0.04245	0.054986	0.002398	-0.00173	0.038153	-0.02569	0.011574
	-0.03189	-0.04743	-0.03562	0.025674	0.00283	0.016649	-0.03413	-0.04745	-0.00957	-0.00613	0.011942	-0.02259	0.0051	0.014367	-0.01097	-0.09911	-0.01594	-0.03953	0.030882	0.042656	-0.0224	0.044248	0.257918	-0.02921	0.050166	-0.00349	0.015878	0.043851	-0.01043	0.020646
	-0.02883	-0.03832	-0.03965	0.029065	0.014283	0.034207	-0.0157	-0.03707	-0.00879	0.000362	0.012849	-0.00225	0.009721	-0.0012	0.021352	-0.09277	0.006673	-0.01793	0.041297	0.029421	-0.00654	0.077966	0.273687	-0.03199	0.05071	-0.00459	0.033018	0.050412	0.00601	0.033963
	-0.02616	-0.02835	-0.03223	0.026311	0.023766	0.049974	0.00292	-0.03515	-0.04469	-0.01535	0.023586	0.015422	0.00922	-0.01168	0.042867	-0.06675	0.006162	-0.00573	0.038567	0.025857	0.008618	0.105801	0.248728	-0.03554	0.070602	-0.00587	0.049109	0.059518	0.013724	0.032455
	-0.02702	-0.025	-0.03357	0.025335	0.019749	0.060018	0.006803	-0.02943	-0.0586	-0.0234	0.030889	0.004946	0.020824	-0.00846	0.054122	-0.06352	0.026972	-0.00808	0.040073	0.021563	0.014985	0.106992	0.232924	-0.03777	0.104759	0.000527	0.051877	0.082205	0.019695	0.032666
	-0.02579	-0.0193	-0.03263	0.023777	0.028984	0.035338	0.010108	-0.02421	-0.03523	-0.02834	0.055128	0.005108	0.029335	-0.00665	0.052069	-0.08618	0.060744	-0.00912	0.04341	0.025556	0.017603	0.124525	0.220764	-0.04205	0.131789	0.0071	0.04393	0.092103	0.018369	0.036183
	-0.02618	-0.01046	-0.02914	0.021648	0.04189	0.009633	0.010271	-0.02384	-0.03013	-0.0166	0.065317	0.002083	0.045254	0.00356	0.071182	-0.0835	0.05696	-0.01259	0.052375	0.032901	0.02769	0.123873	0.196334	-0.0463	0.127668	0.01108	0.043178	0.110914	0.025618	0.038964
	-0.02166	-0.00342	-0.03116	0.016005	0.050384	0.031112	0.027121	-0.06522	-0.05114	-0.01859	0.074394	-0.00352	0.058216	-0.01032	0.08945	-0.06738	0.04976	0.007084	0.059572	0.05811	0.030744	0.133934	0.205754	-0.04431	0.158175	0.016661	0.048187	0.117393	0.047648	0.047109
	-0.02202	-0.00615	-0.03338	0.01553	0.047706	0.047887	0.031176	-0.07652	-0.035	-0.02543	0.069299	0.006629	0.043748	-0.0059	0.101623	-0.03853	0.034517	0.017962	0.064753	0.080502	0.03121	0.134784	0.185149	-0.03781	0.154816	0.029484	0.047609	0.13981	0.047309	0.051596
	-0.02555	-0.00401	-0.0279	0.015401	0.050441	0.049844	0.025484	-0.06271	-0.04683	-0.02382	0.071946	-0.00456	0.041196	0.001742	0.114617	-0.0201	0.069688	0.03608	0.063454	0.10563	0.047264	0.116467	0.186498	-0.03026	0.196614	0.034014	0.046425	0.145841	0.046226	0.052915
	-0.02708	0.002651	-0.02244	0.020293	0.047269	0.046187	0.004557	-0.0679	-0.06151	-0.02073	0.082344	-0.00671	0.032909	0.000645	0.10298	-0.02904	0.07151	0.037363	0.067735	0.128736	0.052454	0.1066	0.209732	-0.02896	0.179197	0.039408	0.048883	0.145047	0.032241	0.046984
	-0.03229	-0.0016	-0.02303	0.022682	0.043127	0.045984	0.001315	-0.0679	-0.05302	-0.01883	0.07479	0.005635	0.03586	0.023158	0.099223	-0.01682	0.04091	0.044227	0.062652	0.14096	0.026248	0.108326	0.244482	-0.02218	0.191501	0.040033	0.062257	0.153853	0.019343	0.036427
	-0.03155	-0.00399	-0.02641	0.019363	0.025991	0.055396	-0.00203	-0.04633	-0.04533	-0.01732	0.068959	-0.00788	0.038239	0.00859	0.102999	0.001392	0.047253	0.048246	0.058599	0.139459	0.026794	0.097458	0.254437	-0.01402	0.189621	0.046238	0.061907	0.15236	0.011973	0.047312
	-0.02886	-0.00052	-0.02595	0.020568	0.012552	0.052727	0.003865	-0.04359	-0.04769	-0.02835	0.069164	-0.00216	0.024904	0.010523	0.104268	-0.01068	0.037771	0.038393	0.056664	0.142418	0.023755	0.104303	0.266592	-0.01201	0.179333	0.047015	0.053364	0.182857	0.008201	0.035278
	-0.019	-0.00293	-0.02076	0.01957	0.007853	0.054824	-0.00203	-0.06918	-0.0041	-0.03772	0.079748	-0.01478	0.030064	0.019452	0.108797	-0.00749	0.007429	0.032711	0.048495	0.135408	0.007773	0.117272	0.264293	-0.01058	0.199949	0.045666	0.051351	0.173175	-0.00603	0.020784
	-0.01712	-0.00637	-0.00931	0.018442	0.012555	0.061794	-0.0015	-0.07916	0.01111	-0.02778	0.096559	-0.01046	0.025025	0.011724	0.095745	-0.02608	0.036355	0.049536	0.050814	0.125849	0.008876	0.109718	0.251774	-0.01096	0.17407	0.049115	0.058555	0.19628	-0.0166	0.014044
	-0.01464	-0.00769	0.005818	0.018261	0.017386	0.070443	0.006546	-0.07932	0.007213	-0.03354	0.110482	0.003575	0.035001	0.01467	0.101021	-0.03062	0.01216	0.067455	0.058813	0.141637	9.22e-05	0.104222	0.270751	-0.01583	0.209996	0.0523	0.058202	0.19552	-0.02726	0.005414
	-0.01216	-0.00579	0.007128	0.013329	0.012858	0.085802	0.015913	-0.08449	0.007967	-0.04142	0.108723	-0.00274	0.053971	0.013468	0.093625	-0.02819	-0.0059	0.078371	0.052853	0.167441	0.007844	0.098166	0.282043	-0.01779	0.196657	0.052641	0.054148	0.184197	-0.0231	-0.00041
	-0.01256	-0.00817	0.014719	0.011438	0.008086	0.084365	0.010004	-0.10332	0.017008	-0.04177	0.103968	0.010207	0.036842	0.001201	0.102419	-0.01202	0.014424	0.087355	0.039628	0.177421	0.00042	0.085029	0.279598	-0.01474	0.168248	0.045267	0.048168	0.150036	-0.0148	0.018158
	-0.00831	-0.01149	0.010347	0.012395	0.001746	0.08307	0.00775	-0.11117	0.021304	-0.0402	0.099095	0.002538	0.037935	0.00443	0.065372	-0.02813	0.031837	0.073332	0.034771	0.186841	-0.02042	0.088186	0.305238	-0.01324	0.125056	0.041856	0.045557	0.127116	-0.01395	0.0002
	-0.00879	-0.02263	0.010634	0.010757	-0.00141	0.07888	0.009652	-0.12196	0.021389	-0.04656	0.091547	-0.00423	0.047423	-0.01421	0.088281	-0.03662	0.044764	0.054025	0.030672	0.187148	0.004897	0.071249	0.30722	-0.01319	0.129992	0.032588	0.041915	0.119174	-0.01244	-0.01903
	-0.00808	-0.0368	0.007978	0.010407	-0.00049	0.067248	0.019924	-0.12938	0.010866	-0.05099	0.075297	0.014529	0.037505	-0.05564	0.067624	-0.04406	0.014025	0.076724	0.060981	0.170029	-0.01068	0.066856	0.277452	-0.01326	0.143546	0.02822	0.038008	0.128477	-0.00637	-0.00831
	-0.00923	-0.03342	0.007501	0.010414	0.00203	0.058611	0.011352	-0.13198	-0.00509	-0.04389	0.080053	0.020774	0.047856	-0.08222	0.044732	-0.04719	-0.02413	0.075269	0.073456	0.190682	-0.02422	0.073081	0.276357	-0.01162	0.15858	0.029276	0.032093	0.148005	4.59e-05	-0.01777
	-0.01281	-0.03929	0.005351	0.011455	0.002039	0.055789	0.008293	-0.12147	-0.01278	-0.04659	0.087284	0.010248	0.058115	-0.09463	0.03239	-0.03682	-0.0296	0.06105	0.079984	0.191955	-0.01347	0.079826	0.253787	-0.01379	0.162385	0.035726	0.027603	0.17658	0.005864	-0.03564
	-0.00588	-0.04264	0.008374	0.011733	0.003887	0.053457	0.020909	-0.12636	-0.01914	-0.05096	0.089796	-0.03648	0.040488	-0.08932	0.038093	-0.02161	-0.04334	0.097759	0.077392	0.209589	-0.001	0.099157	0.225684	-0.0197	0.169221	0.037408	0.024139	0.195413	0.009171	-0.03225
	-0.01527	-0.03831	0.012147	0.013261	-0.00087	0.05921	0.032309	-0.13101	-0.0241	-0.05024	0.096276	-0.02648	0.054831	-0.07718	0.03007	-0.02043	-0.05191	0.096289	0.08751	0.214155	0.00181	0.113491	0.213171	-0.02578	0.174065	0.038608	0.016492	0.183618	0.016199	-0.01857
	-0.02807	-0.0441	0.010794	0.013277	-0.00372	0.058854	0.027292	-0.1192	-0.02886	-0.05053	0.094714	-0.00293	0.045446	-0.05315	0.069368	-0.0021	0.000652	0.092353	0.090126	0.204411	0.01534	0.11981	0.207398	-0.03347	0.199905	0.044413	0.006719	0.199547	0.031006	-0.00983
	0.000245	-0.04359	0.01232	0.01339	-0.00816	0.057308	0.023738	-0.12532	-0.03262	-0.05136	0.088067	-0.00332	0.04788	-0.04316	0.047265	0.007838	-0.01628	0.110683	0.094738	0.198036	-0.03392	0.11396	0.224163	-0.03925	0.21611	0.046159	-9.4e-05	0.193739	0.048054	-0.00581
	-0.00666	-0.05366	0.020605	0.013374	-0.00228	0.05954	0.03007	-0.13454	-0.02016	-0.05716	0.098804	-0.03131	0.037621	-0.07568	-0.00762	0.003372	-0.04902	0.085778	0.091986	0.176943	-0.07915	0.112479	0.241483	-0.0416	0.21511	0.057419	-0.00763	0.204558	0.070029	0.011406
	-0.01381	-0.04496	0.017762	0.006361	0.000652	0.057698	0.032108	-0.12611	-0.0217	-0.05975	0.100503	-0.05227	0.039661	-0.08007	-0.01598	0.02558	-0.04048	0.103162	0.085253	0.200226	-0.06829	0.098911	0.255379	-0.04283	0.246101	0.067443	-0.01384	0.219671	0.083629	0.026389
	-0.01116	-0.05253	0.00963	0.006255	0.001671	0.042647	0.023302	-0.13174	-0.02647	-0.05633	0.107326	-0.02147	0.05823	-0.07453	0.008968	0.027046	-0.03495	0.1312	0.079004	0.209639	-0.04087	0.083525	0.249687	-0.04959	0.236172	0.070536	-0.01547	0.177005	0.080116	0.035551
	-0.01211	-0.05138	0.009004	0.010931	0.01316	0.034137	-0.00112	-0.14664	-0.0232	-0.04468	0.103279	-0.02935	0.042986	-0.05924	-0.0202	0.011467	-0.02763	0.121029	0.05596	0.206074	-0.03433	0.0854	0.258671	-0.05336	0.25777	0.074429	-0.02044	0.157708	0.085645	0.056564
	-0.00704	-0.04808	0.0122	0.019014	0.015637	0.036636	-0.02673	-0.1439	-0.0122	-0.05362	0.099995	-0.0565	0.021452	-0.03059	-0.02648	0.015082	-0.01174	0.101369	0.02342	0.22447	-0.05891	0.086698	0.264157	-0.05408	0.241841	0.070214	-0.02492	0.129889	0.086384	0.079903
	-0.00881	-0.05177	0.019998	0.019298	0.023311	0.037359	-0.01085	-0.14045	-0.01921	-0.04441	0.108878	-0.04771	-0.00241	-0.03715	-0.01229	0.004512	0.010629	0.125751	-0.00459	0.209272	-0.05242	0.083604	0.289541	-0.05425	0.236164	0.069753	-0.02674	0.102462	0.05497	0.097987
1	-0.01061	-0.05146	0.038904	0.023364	0.024793	0.039571	-0.00594	-0.15176	-0.0182	-0.0374	0.093162	-0.04426	-0.01684	-0.04762	-0.01576	0.01448	0.019937	0.122554	-0.01356	0.20759	-0.05159	0.08567	0.250746	-0.0479	0.220747	0.070193	-0.03105	0.143185	0.009193	0.081575
	-0.0123	-0.05569	0.048475	0.033334	0.02689	0.037359	-0.01797	-0.14626	-0.004	-0.04966	0.104762	-0.01931	0.018372	-0.0584	0.013448	0.001409	-0.01308	0.10595	-0.00308	0.184042	-0.04481	0.088879	0.229961	-0.04438	0.198476	0.074666	-0.0378	0.139311	0.005608	0.084682
	-0.0113	-0.05486	0.040277	0.034394	0.023523	0.037299	-0.02037	-0.13654	-0.00385	-0.05255	0.110718	0.003894	-0.01953	-0.05955	-0.00197	0.007515	-0.0371	0.110537	0.009611	0.181274	-0.04156	0.103716	0.212073	-0.04229	0.188109	0.079281	-0.04243	0.136784	-0.00739	0.073673
	-0.01071	-0.05128	0.036921	0.03249	0.018336	0.036978	-0.02436	-0.14932	-0.00418	-0.05221	0.094094	-0.002	-0.03826	-0.06519	-0.03917	0.012731	-0.04665	0.110481	-0.00584	0.165746	-0.02971	0.106798	0.214717	-0.03882	0.180013	0.092373	-0.04745	0.11751	-0.01676	0.067934
	-0.01432	-0.05892	0.030859	0.031424	0.006334	0.03722	-0.02026	-0.14592	-0.00166	-0.04789	0.112649	0.008311	-0.01794	-0.06965	-0.02659	0.003064	-0.03943	0.134278	-0.02684	0.169368	-0.02172	0.089426	0.208593	-0.04039	0.185231	0.100896	-0.05112	0.098909	-0.0165	0.079731
	-0.01069	-0.06134	0.031989	0.028951	-0.0028	0.041047	-0.01841	-0.13512	-7.1e-05	-0.05078	0.108807	0.022746	-0.02228	-0.0552	0.004937	0.021779	-0.01265	0.148157	-0.04855	0.151236	-0.05181	0.05876	0.204573	-0.04049	0.193419	0.092231	-0.05381	0.118847	-0.01486	0.080555
	-0.01328	-0.06255	0.035121	0.027462	-0.00669	0.041586	-0.03377	-0.14363	0.002171	-0.0543	0.114274	0.028445	-0.00928	-0.04354	0.037319	-0.00036	0.003297	0.108826	-0.04881	0.150632	-0.05825	0.082246	0.16838	-0.03982	0.201184	0.087728	-0.056	0.122431	-0.01868	0.076703
	-0.01058	-0.05537	0.029433	0.028864	-0.00951	0.041661	-0.03344	-0.16251	-0.00231	-0.05608	0.122218	0.03267	-0.03026	-0.04894	0.02793	-0.0166	0.022809	0.097057	-0.03189	0.13344	-0.05716	0.055009	0.167733	-0.04297	0.225372	0.083593	-0.06107	0.137106	0.001892	0.066957
	-0.01379	-0.06071	0.034595	0.027571	-0.00388	0.041407	-0.0351	-0.14855	0.005127	-0.04638	0.127899	0.038789	-0.05044	-0.05242	0.028063	-0.02151	0.026883	0.098668	-0.03669	0.134174	-0.04811	0.041259	0.167779	-0.04873	0.243172	0.07777	-0.06004	0.174237	0.015364	0.062081
	-0.01253	-0.05906	0.034078	0.026734	0.007406	0.041906	-0.03549	-0.09505	-0.00699	-0.04869	0.103129	0.009162	-0.05596	-0.05335	0.038358	-0.02345	0.030681	0.076412	-0.03295	0.123239	-0.02908	0.057334	0.14888	-0.03831	0.265985	0.079743	-0.05526	0.188953	0.005449	0.057533
	-0.01692	-0.06084	0.027956	0.026095	0.013313	0.039202	-0.0364	-0.07791	-0.00705	-0.05422	0.109084	0.011613	-0.0595	-0.04576	0.036148	0.004186	0.0215	0.048146	-0.0344	0.118392	-0.01654	0.092129	0.151252	-0.0378	0.248898	0.080175	-0.05494	0.174026	0.0032	0.055388
	-0.01573	-0.06327	0.02713	0.02665	0.015484	0.03912	-0.01667	-0.07958	-0.00299	-0.05869	0.107804	0.01803	-0.04585	-0.06104	0.045535	0.037545	0.013235	0.048754	-0.05371	0.113069	0.005914	0.065365	0.148945	-0.02301	0.265037	0.078834	-0.05552	0.191454	0.006941	0.046316
	-0.01709	-0.05844	0.018892	0.026366	0.017054	0.038636	0.000172	-0.08049	-0.01725	-0.05609	0.109848	-0.01195	-0.03078	-0.07003	0.045188	0.037629	0.012707	0.064715	-0.05145	0.107197	0.004753	0.060632	0.150641	-0.00951	0.258856	0.075247	-0.04912	0.17698	0.016459	0.058159
	-0.01843	-0.05969	0.018678	0.024275	0.011731	0.032111	-0.01952	-0.0639	-0.0246	-0.05872	0.110726	-0.0183	-0.03475	-0.08338	0.023819	0.034965	-0.00699	0.048922	-0.06067	0.109203	0.00587	0.068426	0.157267	-0.00532	0.251684	0.076554	-0.04493	0.154707	0.016344	0.058687
	-0.01717	-0.0611	0.021035	0.015417	0.002512	0.030743	-0.03664	-0.06761	-0.01004	-0.05531	0.117163	-0.0046	-0.03455	-0.08629	0.038604	0.026914	-0.00632	0.044306	-0.08113	0.105992	0.00434	0.073678	0.156779	-0.00354	0.253326	0.071571	-0.04632	0.15262	0.023957	0.048602
	-0.01446	-0.06227	0.022711	0.018038	0.001557	0.02973	-0.06694	-0.06674	-0.02182	-0.05573	0.129994	-0.00268	-0.02328	-0.06541	0.034892	0.008764	-0.01185	0.056676	-0.08294	0.110751	-0.00668	0.082373	0.153335	-0.00236	0.230309	0.068686	-0.04941	0.142348	0.061994	0.061646
	-0.00889	-0.0617	0.023171	0.011377	0.003878	0.030622	-0.08084	-0.05575	-0.02472	-0.05446	0.126231	-0.01277	-0.01696	-0.05527	0.028325	0.01496	-0.00925	0.063281	-0.06058	0.107808	-0.0117	0.080678	0.145407	0.000739	0.243093	0.071282	-0.05116	0.142717	0.072859	0.048822
	-0.00038	-0.06633	0.021571	0.01732	0.00543	0.029164	-0.08469	-0.0522	-0.01515	-0.04975	0.120761	-0.00257	-0.00998	-0.05596	0.027724	0.005944	-0.00604	0.071482	-0.05138	0.101275	-0.01002	0.07439	0.133949	-0.00209	0.241927	0.07388	-0.05504	0.14545	0.086267	0.05158
	-0.00114	-0.06216	0.020695	0.015827	0.006999	0.026656	-0.08074	-0.04456	-0.01419	-0.04618	0.118394	0.009503	-0.01611	-0.04932	0.026755	0.007021	-0.01569	0.079989	-0.04807	0.107948	-0.00337	0.078409	0.134062	-0.00549	0.23222	0.081914	-0.05616	0.149401	0.089844	0.047179
	-0.00027	-0.06514	0.022554	0.016784	0.00599	0.023755	-0.07045	-0.04352	-0.01616	-0.04083	0.112043	0.005594	-0.01636	-0.04263	0.041529	0.004083	-0.01194	0.077606	-0.05342	0.10744	-0.0232	0.064918	0.128684	-0.00803	0.24264	0.091841	-0.06347	0.162425	0.093754	0.053044
	-0.00307	-0.06093	0.026097	0.021751	0.004145	0.030078	-0.06521	-0.04565	-0.02625	-0.04709	0.118955	0.01599	-0.00296	-0.04936	0.041752	0.013821	0.009119	0.109461	-0.05052	0.124327	-0.02409	0.046399	0.135386	-0.01312	0.247778	0.09498	-0.06468	0.173821	0.07497	0.050954
	-0.00124	-0.06258	0.019755	0.024217	0.005729	0.029524	-0.06395	-0.04317	-0.01477	-0.03442	0.134066	-0.00039	-0.0112	-0.04934	0.03827	0.010405	0.029354	0.124757	-0.04035	0.109115	-0.01378	0.044554	0.142856	-0.01836	0.228993	0.095487	-0.06591	0.173499	0.047913	0.038535
	-0.00506	-0.06544	0.018692	0.023671	0.002614	0.029981	-0.06178	-0.03204	-0.02231	-0.03933	0.13426	0.009713	-0.01742	-0.05796	0.034208	0.008444	0.023417	0.121634	-0.04113	0.12403	-0.011	0.050767	0.15563	-0.02679	0.246795	0.101811	-0.07447	0.16866	0.01924	0.031685
	-0.00534	-0.06008	0.017989	0.020209	0.003483	0.033039	-0.05378	-0.03365	-0.0216	-0.04912	0.141194	-0.00043	-0.02291	-0.06515	0.045008	0.006402	0.012776	0.142356	-0.04103	0.129695	-0.00113	0.044451	0.141947	-0.03469	0.244454	0.107317	-0.08069	0.150546	0.014011	0.030515
	-0.00969	-0.05967	0.019828	0.012831	0.004675	0.031215	-0.0455	-0.02692	-0.02106	-0.05879	0.14585	-0.0107	-0.02431	-0.06773	0.079128	0.010338	0.033485	0.138369	-0.04443	0.128121	-0.01511	0.031985	0.150026	-0.03779	0.229769	0.109027	-0.08047	0.143739	0.027648	0.017457
	-0.00854	-0.0575	0.019525	0.008333	0.006427	0.032707	-0.05476	-0.01437	-0.01664	-0.05288	0.145562	-0.01771	-0.02432	-0.06645	0.115864	0.00704	0.026757	0.128114	-0.04434	0.107222	-0.01409	0.007242	0.161343	-0.04333	0.263704	0.106692	-0.07968	0.136199	0.021292	0.001029
	-0.0115	-0.05531	0.018615	0.004215	0.007305	0.026287	-0.05595	-0.00923	-0.00919	-0.04896	0.14498	0.000892	-0.01927	-0.06201	0.128059	-0.01535	0.035228	0.111149	-0.03692	0.094321	0.004715	0.018423	0.113239	-0.0467	0.259948	0.103742	-0.07745	0.138089	0.009826	-0.00998
	-0.01146	-0.05915	0.018482	0.003404	0.010992	0.022142	-0.06271	0.001465	-0.0106	-0.05326	0.15722	-0.0096	-0.01583	-0.05822	0.116999	0.020531	0.044832	0.101655	-0.04358	0.093812	0.015197	0.0046	0.031931	-0.04997	0.25773	0.102396	-0.06863	0.145004	0.014505	-0.00104
	-0.0071	-0.06308	0.016389	0.010159	0.02184	0.021728	-0.0592	0.008088	-0.015	-0.04906	0.168027	-0.00684	-0.02069	-0.06438	0.102511	-0.00116	0.037964	0.099154	-0.03973	0.094499	0.042443	-0.00581	0.013516	-0.05013	0.267587	0.09802	-0.06413	0.173343	0.025418	0.000509
	-0.00404	-0.05584	0.015333	0.017311	0.019824	0.017048	-0.05721	-0.00048	-0.00799	-0.06121	0.15948	-0.01256	-0.02988	-0.07028	0.115133	-0.01918	0.070748	0.100048	-0.04165	0.098859	0.041158	-0.0086	0.046757	-0.04949	0.24563	0.096411	-0.06073	0.200404	0.01641	-0.00258
	-0.00535	-0.05714	0.016572	0.024517	0.014963	0.010934	-0.06324	0.020353	0.000626	-0.06374	0.170131	-0.02695	-0.03283	-0.0739	0.105419	0.005228	0.06394	0.113219	-0.04773	0.092296	0.020706	-0.0006	0.125195	-0.05341	0.237086	0.096188	-0.05596	0.212089	0.000203	0.008045
	-0.00424	-0.05622	0.016029	0.025594	0.010297	0.006133	-0.05858	0.02622	-0.0088	-0.05184	0.166077	-0.03229	-0.03336	-0.06041	0.106386	-0.00464	0.066952	0.102043	-0.04206	0.073602	0.02726	-0.00262	0.107543	-0.06015	0.248616	0.099719	-0.055	0.206395	0.002404	0.01129
	-0.00184	-0.05282	0.015736	0.0255	0.010339	0.033163	-0.05448	0.018101	-0.01071	-0.05569	0.170004	-0.02807	-0.03598	-0.05834	0.088794	-0.03755	0.087098	0.078933	-0.04914	0.130508	0.031534	-0.00968	0.10395	-0.06753	0.229061	0.095056	-0.05389	0.219221	0.036874	0.011332
	-0.00334	-0.05479	0.015469	0.025351	0.012717	0.036636	-0.04516	0.021752	-0.00676	-0.05939	0.168996	-0.01304	-0.03262	-0.05249	0.104588	-0.04068	0.06342	0.078349	-0.05811	0.128243	0.027533	-0.00602	0.095416	-0.06757	0.202706	0.088143	-0.05275	0.200252	0.041643	0.006576
	-0.00883	-0.05696	0.013526	0.023593	0.01514	0.044211	-0.04857	0.010994	-0.01749	-0.05499	0.164892	-0.03218	-0.03068	-0.05188	0.089557	-0.05804	0.064752	0.08362	-0.06535	0.100003	0.020839	0.000419	0.078141	-0.06786	0.169944	0.085761	-0.05272	0.229938	0.022856	-0.00621
	-0.02237	-0.05161	0.014253	0.024737	0.016317	0.044278	-0.04904	-0.00379	-0.02254	-0.05232	0.164495	-0.02965	-0.03653	-0.056	0.110284	-0.03121	0.051157	0.095437	-0.05036	0.1097	0.012825	-0.00972	0.054187	-0.06916	0.164097	0.084901	-0.05862	0.233937	0.018699	-0.00736
2	-0.03565	-0.04628	0.013373	0.023425	0.015976	0.048952	-0.04433	-0.00359	-0.02414	-0.05092	0.157091	-0.0464	-0.03807	-0.0587	0.076113	-0.03731	0.042174	0.108006	-0.04671	0.113851	0.021913	-0.00306	0.054402	-0.07145	0.162665	0.086791	-0.06489	0.236652	0.016179	0.004934
	-0.02947	-0.04686	0.012047	0.02177	0.014322	0.047954	-0.03567	-0.00313	-0.03022	-0.04958	0.149585	-0.06548	-0.02863	-0.05776	0.095585	-0.09063	0.052285	0.113493	-0.04609	0.111754	0.014682	0.000717	0.04508	-0.06781	0.148244	0.093313	-0.06559	0.244773	0.018214	0.017977
	-0.036	-0.05016	0.010627	0.016819	0.016167	0.046517	-0.03984	-0.00936	-0.04174	-0.05743	0.141852	-0.0635	-0.03201	-0.06296	0.090321	-0.10209	0.042235	0.110438	-0.04115	0.117735	0.015092	0.017022	0.054496	-0.0661	0.125776	0.092823	-0.06857	0.231699	0.010125	0.045777
	-0.04132	-0.04971	0.01206	0.005353	0.016596	0.036086	-0.039	-0.00811	-0.03721	-0.06076	0.113291	-0.05541	-0.0293	-0.06266	0.09216	-0.09648	0.03119	0.107413	-0.04418	0.119116	0.006696	0.014886	0.064513	-0.06307	0.087904	0.094239	-0.07067	0.252785	0.004296	0.06097
	-0.03601	-0.04465	0.006345	0.003	0.018707	0.037256	-0.04515	-0.0104	-0.03254	-0.0593	0.095595	-0.05454	-0.00897	-0.06393	0.099752	-0.07231	0.032327	0.098819	-0.0386	0.136796	-0.01015	0.009136	0.065418	-0.06101	0.085412	0.0918	-0.06827	0.21915	0.010628	0.054904
	-0.048	-0.03347	0.01178	0.010388	0.023392	0.037601	-0.05886	-0.0167	-0.03839	-0.04861	0.103525	-0.06258	0.013693	-0.0695	0.059184	-0.04883	0.053482	0.093383	-0.03563	0.140378	-0.0066	0.005296	0.070291	-0.05981	0.089157	0.085016	-0.06762	0.218381	0.024919	0.056839
	-0.0457	-0.01872	0.014506	0.002622	0.020247	0.044006	-0.05074	-0.01393	-0.03743	-0.04313	0.112535	-0.06239	0.03536	-0.07511	0.068267	-0.03577	0.036828	0.093331	-0.05113	0.144655	-0.03283	0.012638	0.07018	-0.0573	0.078858	0.078812	-0.07004	0.224633	0.024536	0.054251
	-0.05325	-0.01744	0.021601	0.006865	0.014709	0.044835	-0.05593	-0.02284	-0.04026	-0.04458	0.121402	-0.06891	0.047403	-0.0866	0.054574	-0.06188	0.03132	0.096587	-0.05588	0.165733	-0.01835	0.005988	0.072155	-0.06084	0.079196	0.075147	-0.07162	0.199755	0.038809	0.051396
	-0.04562	-0.01003	0.032975	0.008698	0.012927	0.048822	-0.04858	-0.02702	-0.03804	-0.04457	0.122046	-0.07507	0.031327	-0.09684	0.06269	-0.05194	0.048191	0.102208	-0.06217	0.147584	-0.02198	-0.00165	0.064038	-0.06984	0.094823	0.068896	-0.07159	0.194794	0.04283	0.043575
	-0.03861	-0.0143	0.031909	0.011238	0.007985	0.048432	-0.04032	-0.02612	-0.02166	-0.05757	0.133458	-0.06538	0.020506	-0.09486	0.062486	-0.06923	0.044654	0.106229	-0.05741	0.159783	-0.04516	0.013197	0.07228	-0.07924	0.115066	0.060557	-0.07441	0.176508	0.03277	0.032139
	-0.04251	-0.01402	0.020448	0.021803	0.005732	0.048005	-0.02986	-0.02684	-0.01508	-0.06142	0.140899	-0.06551	0.023829	-0.10304	0.028792	-0.08331	0.039582	0.089902	-0.05036	0.192645	-0.0154	0.012142	0.074052	-0.08825	0.114688	0.056472	-0.07792	0.166932	0.040297	0.032127
	-0.05422	-0.01661	0.017925	0.013497	0.001584	0.046871	-0.02793	-0.02819	-0.02147	-0.06006	0.13595	-0.05161	0.025698	-0.1075	0.003269	-0.07494	0.034016	0.084948	-0.04832	0.20243	-0.00835	-0.0038	0.079962	-0.0977	0.121817	0.053483	-0.08023	0.1585	0.062767	0.030603
	-0.0511	-0.01707	0.018229	0.033886	0.001584	0.050071	-0.02216	-0.02459	-0.01507	-0.05168	0.150457	-0.05288	0.036244	-0.10056	0.002381	-0.04121	0.044965	0.070215	-0.04113	0.16686	-0.02399	-0.00908	0.093136	-0.10774	0.122751	0.054213	-0.08417	0.150129	0.079473	0.037783
	-0.04719	-0.01917	0.017752	0.014476	0.000272	0.056712	-0.0169	-0.02602	-0.03055	-0.05011	0.15456	-0.05425	0.02191	-0.09168	0.026544	-0.0412	0.04099	0.050045	-0.03976	0.141103	-0.02096	0.02064	0.099259	-0.10144	0.140597	0.052253	-0.08745	0.148322	0.095836	0.027169
	-0.05161	-0.01622	0.016666	0.030435	0.00209	0.051902	-0.01653	-0.01199	-0.03847	-0.05515	0.15752	-0.06787	0.026474	-0.1139	-0.01391	-0.03859	0.043077	0.071938	-0.03873	0.107183	-0.02599	0.04417	0.098913	-0.10656	0.165389	0.048602	-0.08969	0.146091	0.102878	0.033294
	-0.04691	-0.01254	0.012207	0.022094	0.004543	0.043056	-0.05822	0.002291	-0.04334	-0.05415	0.155393	-0.09112	0.034367	-0.12314	-0.03275	-0.04144	0.066561	0.062214	-0.04292	0.09938	-0.02927	0.047591	0.10891	-0.10557	0.200367	0.045617	-0.09119	0.147051	0.121367	0.044516
	-0.04807	-0.01386	0.00989	0.022255	0.006026	0.045382	-0.0696	0.00733	-0.03178	-0.06257	0.167631	-0.07329	0.033234	-0.10718	-0.03628	-0.03023	0.059	0.055588	-0.04922	0.109991	-0.03528	0.048929	0.082861	-0.09277	0.215885	0.049133	-0.0876	0.159163	0.112997	0.055361
	-0.05046	-0.01237	0.01108	0.022588	0.004693	0.042166	-0.05569	-0.00279	-0.03373	-0.06611	0.172934	-0.06113	0.05648	-0.11023	-0.03027	-0.04091	0.064921	0.070437	-0.06949	0.089932	-0.03332	0.056619	0.076693	-0.08542	0.221456	0.047015	-0.08424	0.165568	0.068994	0.066876
	-0.04601	-0.00429	0.008601	0.015966	0.00067	0.041849	-0.06092	-0.01477	-0.04047	-0.06935	0.170763	-0.0543	0.041438	-0.10522	0.028726	-0.0404	0.0689	0.062834	-0.07246	0.081059	-0.04185	0.076338	0.068367	-0.08103	0.191944	0.044052	-0.07902	0.169719	0.04904	0.062384
	-0.0614	-0.00706	0.012453	0.026292	0.012429	0.046901	-0.06092	-0.01589	-0.03889	-0.06093	0.181662	-0.04276	0.043434	-0.09789	0.038862	-0.03263	0.05365	0.047906	-0.05998	0.143919	-0.05635	0.109137	0.061806	-0.07715	0.19313	0.037868	-0.07343	0.198412	0.042588	0.062089
	-0.06302	-0.015	0.01204	0.022986	0.019073	0.050882	-0.03919	-0.00412	-0.03584	-0.05317	0.181518	-0.03473	0.052654	-0.09571	0.042273	-0.01861	0.065807	0.051253	-0.06522	0.165789	-0.03319	0.140847	0.055799	-0.05841	0.182637	0.030656	-0.06698	0.165674	0.027321	0.056522
	-0.05212	-0.01561	0.01213	0.024786	0.017365	0.060309	-0.03642	0.012261	-0.03397	-0.06361	0.176363	-0.03085	0.044674	-0.09223	0.040602	0.003949	0.057134	0.054548	-0.06752	0.186266	-0.05326	0.157903	0.048724	-0.04358	0.156267	0.031668	-0.06656	0.154099	0.038874	0.049879
	-0.0477	-0.01249	0.013316	0.028703	0.016062	0.063443	-0.06221	0.005717	-0.03249	-0.06269	0.168956	-0.03506	0.047716	-0.08864	0.035226	0.003439	0.045836	0.062639	-0.08296	0.179059	-0.0747	0.141778	0.046875	-0.03251	0.13396	0.039406	-0.06365	0.158673	0.007296	0.045451
	-0.03888	-0.00488	0.017242	0.027607	0.013055	0.066507	-0.07227	0.003358	-0.04335	-0.06249	0.153589	-0.04863	0.046474	-0.08765	0.042107	0.024193	0.058468	0.051807	-0.07991	0.168235	-0.05237	0.14877	0.043331	-0.02825	0.133999	0.046952	-0.05716	0.162399	-0.00105	0.049151
	-0.03807	0.013563	0.019748	0.035195	0.006616	0.069747	-0.07243	0.010713	-0.05257	-0.07046	0.152987	-0.05247	0.033808	-0.09032	0.031639	0.057874	0.057371	0.048742	-0.07013	0.182678	-0.04004	0.163934	0.042043	-0.02868	0.148275	0.050096	-0.05555	0.160246	-0.00014	0.051238
	-0.02849	0.0229	0.020345	0.030832	0.007691	0.064722	-0.07764	0.001276	-0.04278	-0.0617	0.161236	-0.06408	0.037142	-0.08825	0.016365	0.0541	0.065021	0.078047	-0.08309	0.160336	-0.01516	0.16512	0.038797	-0.0336	0.15523	0.055447	-0.05543	0.150702	0.01342	0.053299
	-0.02232	0.014902	0.022891	0.040078	0.003279	0.062048	-0.0966	0.000355	-0.04845	-0.05005	0.1373	-0.08149	0.017895	-0.09011	0.026755	0.046919	0.06791	0.099248	-0.0872	0.149543	0.000794	0.172522	0.037426	-0.03621	0.149847	0.060382	-0.05298	0.139633	0.041648	0.050916
	-0.02275	0.011628	0.027306	0.035884	0.009015	0.059286	-0.10451	-0.00048	-0.05621	-0.04847	0.126885	-0.08107	-0.02488	-0.09296	0.049185	0.031718	0.056127	0.097501	-0.08422	0.139412	-0.06237	0.161692	0.033404	-0.03997	0.151424	0.063647	-0.05549	0.165235	0.049869	0.049114
	-0.02327	0.005714	0.026933	0.038744	0.015188	0.051284	-0.11538	0.009327	-0.05655	-0.05856	0.120513	-0.08479	-0.05233	-0.09095	0.059363	0.066793	0.014515	0.091877	-0.08956	0.14229	-0.08232	0.123644	0.030965	-0.03951	0.169782	0.075569	-0.05819	0.207667	0.041298	0.045539
	-0.02459	0.006816	0.029649	0.042069	0.015481	0.038742	-0.12286	0.019097	-0.05501	-0.05908	0.116043	-0.07189	-0.06514	-0.08944	0.086903	0.06861	0.017828	0.054909	-0.09088	0.118649	-0.04952	0.125602	0.036129	-0.03467	0.183847	0.070908	-0.05573	0.233851	0.014337	0.044523
	-0.0245	0.009873	0.031792	0.035124	0.026012	0.041156	-0.12548	0.032436	-0.06127	-0.07007	0.111178	-0.04201	-0.05966	-0.08982	0.102234	0.038093	0.012828	0.055024	-0.08812	0.115073	-0.08736	0.119466	0.031178	-0.02774	0.204767	0.066537	-0.05778	0.234705	0.004398	0.043756
	-0.0226	0.004323	0.034305	0.052362	0.032793	0.033566	-0.11489	0.037238	-0.06563	-0.0806	0.104953	-0.01406	-0.04712	-0.08926	0.081528	0.044419	-0.04481	0.068506	-0.09013	0.163395	-0.11507	0.120417	0.026485	-0.01747	0.222521	0.070492	-0.06023	0.248884	-0.00799	0.040008
	-0.03973	0.009359	0.038091	0.047046	0.028477	0.033327	-0.11982	0.045443	-0.05865	-0.08327	0.09783	-0.01037	-0.02231	-0.08897	0.051996	0.034962	-0.03135	0.016321	-0.07438	0.183734	-0.09519	0.130781	0.022917	-0.01377	0.230078	0.063605	-0.06277	0.255232	0.035838	0.041382
	-0.05949	0.008855	0.036718	0.058024	0.031395	0.029621	-0.1245	0.050613	-0.0613	-0.075	0.091738	-0.0062	-0.01199	-0.09137	0.062915	0.004702	-0.00441	0.012053	-0.06964	0.167289	-0.08202	0.145496	0.01264	-0.02087	0.216775	0.060777	-0.06329	0.247658	0.055228	0.040049
	-0.0566	0.002882	0.031805	0.058377	0.035291	0.0205	-0.1126	0.050679	-0.06561	-0.06302	0.100575	-0.00927	-0.04557	-0.09125	0.050168	0.03355	0.019073	0.030961	-0.07404	0.14986	-0.0501	0.166668	0.006399	-0.03034	0.22755	0.063559	-0.06271	0.278756	0.059805	0.040607
	-0.0551	0.002076	0.02738	0.073198	0.03347	0.021311	-0.11877	0.047352	-0.0649	-0.07083	0.103811	-0.03608	-0.05011	-0.09023	0.061523	0.009421	0.012543	0.033067	-0.06821	0.141441	-0.03493	0.153662	0.004731	-0.04122	0.218613	0.06781	-0.06442	0.253843	0.044031	0.03624
3	-0.05677	-0.00596	0.022378	0.065942	0.034033	0.012764	-0.12806	0.048592	-0.06519	-0.07671	0.102409	-0.03603	-0.04439	-0.09462	0.050962	-0.00859	-0.02023	0.012494	-0.07354	0.129066	-0.04298	0.111969	-0.00299	-0.04737	0.197792	0.070585	-0.06433	0.284752	0.016746	0.032801
	-0.05085	-0.00617	0.019022	0.078688	0.033243	0.007101	-0.11957	0.063868	-0.066	-0.08633	0.109383	-0.01995	-0.0286	-0.09711	0.075606	0.011679	-0.01364	0.010092	-0.06505	0.139779	-0.03224	0.073452	-0.00447	-0.05271	0.170002	0.073902	-0.07117	0.268143	-0.0065	0.0367
	-0.0565	-0.00387	0.021428	0.076025	0.037828	0.020361	-0.12524	0.070283	-0.07171	-0.09149	0.108147	-0.03639	0.000985	-0.0987	0.066963	0.029045	0.001185	0.010119	-0.03151	0.141642	-0.02561	0.068489	-0.00507	-0.04599	0.181837	0.071439	-0.07496	0.265195	-0.02143	0.046731
	-0.05565	-0.00224	0.011517	0.078103	0.032829	0.041235	-0.14025	0.084228	-0.07426	-0.09445	0.105105	-0.02229	-0.0058	-0.10222	0.091478	0.041936	0.02092	0.031965	-0.02819	0.157686	-0.02236	0.081878	-0.0046	-0.04226	0.163155	0.069021	-0.07933	0.270986	-0.0322	0.02966
	-0.05914	-0.00179	0.001809	0.086962	0.039607	0.065237	-0.13749	0.086819	-0.0709	-0.07845	0.106684	-0.02142	-0.0166	-0.10377	0.073844	0.011281	0.038484	0.055497	-0.02527	0.167513	-0.01364	0.074396	0.006404	-0.02539	0.163057	0.065185	-0.0838	0.23821	-0.0294	0.028566
	-0.06716	-0.00335	0.000303	0.089615	0.035151	0.069911	-0.13401	0.099938	-0.05943	-0.08828	0.102487	-0.02441	-0.02774	-0.10242	0.065042	-0.02677	0.043269	0.034259	-0.01581	0.149781	-0.02351	0.049155	0.017211	-0.01518	0.169843	0.061721	-0.08119	0.243101	-0.02277	0.031074
	-0.05615	-0.0042	-0.00394	0.091224	0.042075	0.070316	-0.1454	0.102567	-0.06822	-0.08998	0.091656	-0.01386	-0.02892	-0.105	0.07622	-0.03222	0.049189	0.032759	-0.02432	0.182059	-0.03361	0.043029	0.015337	-0.00896	0.169515	0.056864	-0.07646	0.261446	-0.02896	0.025268
	-0.06822	-0.00239	-0.00112	0.094236	0.03767	0.072143	-0.13987	0.102172	-0.05915	-0.09008	0.093814	-0.03001	-0.03475	-0.10342	0.058458	-0.04593	0.059113	0.032307	-0.02595	0.161047	-0.03471	0.047589	0.014852	0.003693	0.150127	0.04984	-0.07505	0.267245	-0.02994	0.044227
	-0.06821	0.001068	-0.0002	0.099213	0.039266	0.074582	-0.13007	0.107163	-0.05225	-0.09663	0.09687	-0.03438	-0.03935	-0.0982	0.072112	-0.05448	0.05815	0.020566	-0.0471	0.16278	-0.03558	0.041817	0.018187	0.014872	0.129679	0.045801	-0.07267	0.241457	-0.02457	0.0548
	-0.06032	-0.00512	-0.00154	0.109041	0.034866	0.060036	-0.14295	0.097113	-0.06432	-0.09797	0.089799	-0.02029	-0.02443	-0.1003	0.057663	-0.00206	0.03699	0.04636	-0.04519	0.15492	-0.04955	0.034667	0.015887	0.01464	0.111798	0.03772	-0.06338	0.253829	-0.01613	0.048982
	-0.06156	-0.00616	-0.00497	0.106226	0.030466	0.063083	-0.13953	0.092962	-0.06717	-0.09976	0.091154	-0.03418	-0.01239	-0.10195	0.075804	-0.01894	0.025467	0.061554	-0.05194	0.140491	-0.05447	0.025945	0.014506	0.008352	0.113854	0.036768	-0.06482	0.237053	-0.0064	0.052486
	-0.06788	-0.00684	-0.00514	0.102212	0.035597	0.049557	-0.12864	0.093283	-0.06684	-0.08352	0.089191	-0.04541	-0.01797	-0.1001	0.066097	-0.05159	0.008715	0.061926	-0.06526	0.14811	-0.03868	0.030499	0.010648	0.006991	0.135976	0.032683	-0.06614	0.219516	0.002101	0.051707
	-0.05692	-0.00505	-0.00316	0.105729	0.029556	0.030795	-0.13722	0.089391	-0.06258	-0.08169	0.085186	-0.05149	-0.02156	-0.10122	0.057235	-0.04308	0.00353	0.069831	-0.06808	0.117499	-0.04117	0.032132	0.009701	0.00666	0.156011	0.031901	-0.05924	0.227201	0.00247	0.048877
	-0.04958	-0.00534	-0.00329	0.104197	0.033674	0.012719	-0.15623	0.085625	-0.06543	-0.08439	0.086809	-0.04011	-0.02252	-0.10584	0.072026	-0.03756	0.002094	0.062455	-0.05627	0.148149	-0.03708	0.034246	0.006714	0.010849	0.187165	0.031105	-0.05446	0.212674	0.000168	0.047331
	-0.05803	-0.00623	-0.0045	0.105919	0.029517	0.009343	-0.14217	0.102929	-0.0689	-0.08021	0.080122	-0.03364	-0.01468	-0.07595	0.030186	-0.03026	0.001491	0.035633	-0.04412	0.1497	-0.03311	0.031884	0.002814	0.023354	0.183451	0.032319	-0.05204	0.196138	0.019998	0.037658
	-0.06684	-0.00636	-0.00278	0.107571	0.033126	0.010874	-0.08827	0.104725	-0.07064	-0.07959	0.076135	-0.03826	-0.03046	-0.04575	0.01378	-0.01441	-0.01213	0.036794	-0.04881	0.114516	-0.01416	0.028871	0.001215	0.030631	0.18161	0.030485	-0.05234	0.185692	0.041424	0.020031
	-0.05741	-0.0084	-0.00397	0.113947	0.034387	0.015726	-0.071	0.100644	-0.0611	-0.08233	0.079477	-0.0329	-0.03975	-0.02565	0.031435	0.007894	-0.0155	0.02673	-0.04608	0.124652	0.00423	0.02532	0.008081	0.024313	0.179176	0.027877	-0.04616	0.221491	0.050784	0.022137
	-0.06465	-0.00943	-0.01039	0.114949	0.03076	0.033287	-0.07269	0.097824	-0.06337	-0.08386	0.086575	-0.06155	-0.05353	-0.01513	0.021389	0.017177	-0.02352	0.023696	-0.04935	0.140268	0.002019	0.017482	0.009039	0.024628	0.188844	0.026485	-0.04347	0.222842	0.064088	0.007816
	-0.0655	-0.00822	-0.01414	0.111055	0.040153	0.03784	-0.0736	0.091664	-0.06881	-0.07749	0.078733	-0.04956	-0.05653	-0.01705	0.014948	-0.01575	-0.02742	0.026371	-0.05067	0.183282	-0.01423	0.010108	0.006768	0.023843	0.190955	0.024622	-0.04225	0.201222	0.069267	-0.00347
	-0.05759	-0.00875	-0.0125	0.118785	0.038829	0.035081	-0.05689	0.092629	-0.07322	-0.0735	0.082137	-0.07801	-0.03497	0.000805	0.001841	-0.0397	-0.00599	0.043957	-0.0499	0.179908	-0.00374	0.00233	0.009197	0.012628	0.197663	0.023882	-0.04295	0.185167	0.077891	-0.00753
	-0.0709	-0.00904	-0.01191	0.118478	0.03442	0.01104	-0.06062	0.108289	-0.07066	-0.07032	0.099727	-0.10497	-0.0245	0.017872	-0.02706	-0.04923	-0.0138	0.044644	-0.05137	0.117389	0.001264	-0.00432	0.006323	0.002303	0.175307	0.019653	-0.03219	0.1814	0.073188	-0.01177
	-0.07035	-0.0093	-0.01345	0.114131	0.038056	0.01461	-0.05975	0.091953	-0.07324	-0.06779	0.088959	-0.09785	-0.02521	0.029246	0.001231	-0.04203	-0.01353	0.051618	-0.04678	0.11947	-0.01146	-0.00167	0.007299	-0.00188	0.149946	0.014784	-0.02961	0.172938	0.059425	-0.00888
	-0.06146	-0.0112	-0.01038	0.109448	0.035558	0.02361	-0.04868	0.096571	-0.06989	-0.07647	0.095669	-0.07692	-0.01836	0.041386	-0.01595	-0.01533	-0.01165	0.037238	-0.05511	0.095404	-0.01552	-0.01987	-0.01793	-0.00722	0.15373	0.010493	-0.02475	0.162532	0.037785	0.00588
	-0.05173	-0.01049	-0.01289	0.113252	0.031538	0.027013	-0.0451	0.093336	-0.0703	-0.08378	0.104467	-0.05502	-0.01145	0.030513	-0.05159	0.000582	-0.02679	0.024205	-0.05544	0.118217	-0.017	-0.02893	-0.02545	-0.014	0.136098	0.010997	-0.01981	0.164741	0.031654	0.005895
	-0.04846	-0.01135	-0.01241	0.111604	0.036271	0.032465	-0.0374	0.086041	-0.06905	-0.08685	0.107089	-0.03311	-0.0184	0.027004	-0.04574	0.020041	-0.02177	0.030543	-0.05106	0.14056	-0.02275	-0.01003	-0.02579	-0.01426	0.124128	0.006745	-0.00932	0.182643	0.004839	0.009581
	-0.04289	-0.01264	-0.01142	0.107687	0.043258	0.043779	-0.03636	0.074129	-0.06442	-0.07332	0.109502	-0.03219	-0.01838	0.030532	-0.03955	0.024104	-0.01765	0.030708	-0.06252	0.101101	-0.02035	-0.00265	-0.02919	-0.01886	0.115542	0.00729	-0.01123	0.201662	0.004057	0.021925
	-0.03426	-0.01402	-0.01078	0.101763	0.037355	0.026254	-0.03851	0.064347	-0.0609	-0.06435	0.09896	-0.06223	-0.02728	0.031717	-0.03018	0.027892	-0.01475	0.034725	-0.05792	0.120102	-0.02939	0.016443	-0.026	-0.01483	0.133191	0.01009	-0.02348	0.211751	0.00494	0.043995
	-0.0274	-0.01263	-0.00741	0.096114	0.040069	0.016104	-0.036	0.056863	-0.05564	-0.06352	0.102687	-0.07288	-0.03471	0.035948	-0.01198	0.018736	-0.01394	0.042176	-0.05617	0.137111	-0.05618	0.019193	-0.03204	-0.01035	0.151909	0.016387	-0.0321	0.203459	-0.01292	0.037705
	-0.03006	-0.0182	-0.00356	0.098596	0.043606	0.023446	-0.02479	0.051069	-0.0618	-0.07315	0.090244	-0.07932	-0.03737	0.023754	0.021883	0.010493	-0.00443	0.034454	-0.06212	0.157577	-0.058	0.021598	-0.02509	-0.01348	0.154765	0.010864	-0.03633	0.167153	-0.0016	0.027284
	-0.02797	-0.0129	0.001066	0.097229	0.034608	0.043918	-0.02641	0.04589	-0.04932	-0.08112	0.09531	-0.07307	-0.03605	0.028684	-0.00571	0.009966	-0.01419	0.026264	-0.06114	0.125697	-0.04757	0.022404	-0.01163	-0.01387	0.142474	0.012974	-0.04172	0.149345	0.001557	0.026291
	-0.02147	-0.01024	0.007548	0.097433	0.030277	0.048223	-0.01963	0.039088	-0.05416	-0.08395	0.090964	-0.05906	-0.03146	0.021774	-0.01438	-0.00967	-0.01883	0.024769	-0.06971	0.103011	-0.05288	0.024707	0.000197	-0.01119	0.129256	0.010852	-0.04764	0.156159	-0.01041	0.02954
	-0.02562	-0.00332	0.009924	0.096815	0.027768	0.046123	-0.00699	0.034469	-0.06379	-0.07604	0.084492	-0.03876	-0.02755	0.029989	0.004429	-0.009	-0.02471	0.034862	-0.08086	0.118689	-0.05706	0.03274	0.005584	-0.01253	0.151289	0.021786	-0.04772	0.166686	-0.01491	0.042648
	-0.02795	0.007779	0.017639	0.102377	0.025755	0.033336	-0.00181	0.033138	-0.07331	-0.06587	0.082969	-0.03715	-0.03391	-0.00462	0.01949	-0.01453	-0.01048	0.031907	-0.07146	0.151335	-0.06001	0.027344	0.016902	-6.6e-05	0.16465	0.030978	-0.04187	0.167487	-0.01302	0.044084
	-0.02457	0.006738	0.018858	0.108369	0.029073	0.031996	0.008965	0.034149	-0.06749	-0.06264	0.086772	-0.03863	-0.04	0.016781	0.022175	-0.01193	-0.00405	0.0329	-0.06985	0.163853	-0.05605	0.033456	0.026854	0.003133	0.18671	0.041006	-0.04808	0.151618	-0.00036	0.074134
	-0.02692	-0.00444	0.014856	0.114105	0.030406	0.011951	0.015639	0.032518	-0.06363	-0.06438	0.084104	-0.02617	-0.04374	-0.00252	0.04608	-0.00873	0.002911	0.034392	-0.07774	0.180356	-0.06087	0.036494	0.031287	0.019222	0.1887	0.036857	-0.05279	0.150258	0.005533	0.040852
	-0.03028	-0.0069	0.015293	0.116083	0.023934	0.007298	0.007001	0.029194	-0.06787	-0.07061	0.08477	-0.03332	-0.02981	-0.02391	0.052408	-0.01835	-0.00929	0.024745	-0.07332	0.167146	-0.05825	0.037236	0.032899	0.017183	0.194732	0.034879	-0.05353	0.154366	0.022365	0.028827
4	-0.03156	-0.00661	0.020125	0.117761	0.017512	0.001129	0.027995	0.02763	-0.06373	-0.07228	0.092131	-0.03301	-0.02767	-0.03544	0.060088	-0.01462	-0.0242	0.021749	-0.07167	0.175641	-0.04956	0.031695	0.032848	0.012255	0.200779	0.034036	-0.0484	0.169253	0.03701	0.022356
	-0.0297	-0.00707	0.022288	0.117651	0.012645	-0.00246	0.033906	0.029794	-0.0757	-0.07021	0.090022	-0.04674	-0.02163	-0.03011	0.078608	0.006388	-0.02962	0.034976	-0.07356	0.175806	-0.04332	0.037689	0.024267	0.00539	0.205691	0.030937	-0.0564	0.183885	0.055085	0.020571
	-0.03203	-0.00813	0.02554	0.119089	0.019183	-0.00711	0.025727	0.030861	-0.07819	-0.05378	0.08793	-0.04692	-0.021	-0.03761	0.05582	0.026568	-0.0226	0.044385	-0.07576	0.154205	-0.03462	0.035461	0.0225	-0.00816	0.193862	0.047789	-0.04384	0.193335	0.065572	0.01147
	-0.03527	-0.01248	0.022174	0.122779	0.013121	-0.01937	0.029404	0.027533	-0.06648	-0.04602	0.09606	-0.04171	-0.02526	-0.00089	0.047122	0.020647	-0.0201	0.049456	-0.07942	0.151948	-0.03553	0.030739	0.017543	-0.01269	0.167177	0.083771	-0.03716	0.194766	0.068759	0.005894
	-0.04615	-0.01474	0.023884	0.121855	0.016617	-0.01478	0.018566	0.027694	-0.07026	-0.04953	0.094228	-0.03158	-0.02805	-0.02154	0.030107	0.010035	-0.01682	0.046874	-0.08022	0.138583	-0.0573	0.036927	0.011375	-0.01218	0.155548	0.062364	-0.03002	0.229211	0.080651	-0.00178
	-0.05997	-0.01358	0.025637	0.118811	0.01791	-0.01821	0.003671	0.026192	-0.07391	-0.05016	0.10021	-0.02243	-0.02707	-0.07282	0.02759	0.030688	-0.03281	0.025326	-0.08088	0.151762	-0.02989	0.039133	0.006337	0.006519	0.163629	0.075389	-0.03009	0.246069	0.08367	-0.00032
	-0.05667	-0.016	0.027303	0.118911	0.015691	-0.02198	0.003876	0.021474	-0.06957	-0.06094	0.100936	-0.05008	-0.03244	-0.08063	0.02389	0.023978	-0.04433	0.015735	-0.08957	0.203869	-0.02743	0.036882	0.000299	0.038632	0.148046	0.093197	-0.03204	0.237117	0.089988	-0.00652
	-0.0624	-0.01224	0.026737	0.118362	0.014646	-0.02199	0.004338	0.022244	-0.06695	-0.06257	0.102432	-0.05889	-0.03213	-0.05732	0.036704	0.032427	-0.04334	0.025181	-0.08418	0.212559	-0.02516	0.032848	-0.0098	0.064044	0.132818	0.095631	-0.03666	0.254586	0.096779	-0.01147
	-0.06567	-0.01265	0.022904	0.116775	0.011704	-0.01908	-0.00194	0.022022	-0.06557	-0.05753	0.100198	-0.06043	-0.03344	-0.08457	0.035327	0.042004	-0.02696	0.027612	-0.08877	0.188786	-0.00943	0.030284	-0.02093	0.06017	0.125579	0.099251	-0.04023	0.226693	0.096627	-0.01188
	-0.06145	-0.01256	0.021138	0.114532	0.008772	-0.02886	-0.00068	0.01789	-0.06425	-0.04118	0.105071	-0.04257	-0.0392	-0.09044	0.035915	0.035155	-0.02192	0.030126	-0.08945	0.160294	-0.01845	0.027868	-0.02717	0.08885	0.135343	0.087117	-0.03577	0.214971	0.07734	-0.01678
	-0.06709	-0.0114	0.019881	0.114199	0.006053	-0.03251	-0.00299	0.019958	-0.07198	-0.03073	0.104132	-0.04554	-0.04499	-0.07718	0.047748	0.06785	-0.00943	0.032972	-0.08701	0.165218	-0.02955	0.023462	-0.02979	0.085692	0.147824	0.076173	-0.02421	0.237392	0.050281	-0.00583
	-0.0666	-0.00757	0.021015	0.111882	0.005226	-0.02833	-0.00934	0.019276	-0.07525	-0.03365	0.10205	-0.03722	-0.05685	-0.08042	0.079765	0.061061	-0.0249	0.043168	-0.09326	0.153532	-0.02471	0.017007	-0.02639	0.124989	0.148048	0.065224	-0.02542	0.218468	0.035382	0.021161
	-0.07643	-0.00513	0.017872	0.115544	0.003576	-0.02976	-0.00655	0.01458	-0.07381	-0.04016	0.109146	-0.04466	-0.06743	-0.05314	0.094366	0.064065	-0.0339	0.040599	-0.09143	0.155419	-0.03458	0.017981	-0.01862	0.108614	0.151437	0.062845	-0.02225	0.202085	0.02763	0.026982
	-0.06793	-0.00454	0.016136	0.114448	-0.00169	-0.02157	-0.01552	0.012115	-0.06329	-0.0523	0.10649	-0.0601	-0.06538	-0.06754	0.107154	0.084157	-0.02759	0.045581	-0.08625	0.144468	-0.04145	0.018446	-0.02022	0.120182	0.128841	0.058975	-0.01786	0.189397	0.019979	0.009656
	-0.07532	-0.00206	0.015599	0.114286	-0.00441	-0.01466	-0.01973	0.010175	-0.05789	-0.05715	0.107885	-0.07023	-0.07383	-0.10229	0.109927	0.060542	-0.02086	0.030258	-0.09534	0.149794	-0.02601	0.01132	-0.02632	0.118414	0.126993	0.056446	-0.01522	0.192525	0.021304	-0.00366
	-0.0742	0.002248	0.005095	0.113049	-0.0004	-0.0115	-0.01882	0.004958	-0.05932	-0.06617	0.10658	-0.06221	-0.07843	-0.09054	0.081326	0.061871	-0.01589	0.010952	-0.08919	0.148451	-0.02669	0.010481	-0.02607	0.108742	0.135598	0.052748	-0.00843	0.196807	0.01573	-0.03086
	-0.07098	0.001884	0.012267	0.105877	-0.00405	0.008665	-0.01955	0.006623	-0.05931	-0.06495	0.104766	-0.07079	-0.07127	-0.06109	0.076379	0.048313	-0.01221	-0.00449	-0.08837	0.137913	-0.04087	-0.00298	-0.02184	0.128124	0.139618	0.04582	-0.00705	0.181913	0.016641	-0.05048
	-0.07458	0.004534	0.01051	0.101359	-0.00267	0.020203	-0.02091	0.004248	-0.07211	-0.04454	0.092813	-0.07025	-0.0621	-0.03083	0.060388	0.039354	-0.01804	0.016686	-0.09089	0.14649	-0.03453	0.001947	-0.01608	0.103794	0.155506	0.044389	0.007069	0.180914	0.028904	-0.05357
	-0.07427	0.006624	0.010174	0.104872	-0.00722	0.036089	-0.01729	0.00143	-0.07591	-0.06131	0.094765	-0.06885	-0.08504	-0.03961	0.077562	0.049437	-0.03506	0.033474	-0.08646	0.127368	-0.04377	-0.01437	-0.01563	0.13757	0.182244	0.046573	-0.00358	0.183362	0.049122	-0.04702
	-0.07841	0.009076	0.005831	0.10379	-0.00288	0.037441	-0.01872	0.001502	-0.07456	-0.06843	0.092532	-0.07139	-0.09458	-0.03948	0.083001	0.039415	-0.01887	0.055038	-0.07853	0.134964	-0.03134	-0.01509	-0.00943	0.125029	0.193045	0.039851	-0.01925	0.185829	0.044792	-0.05339
	-0.0776	0.012769	0.000376	0.089324	-0.00796	0.028126	-0.00459	6.36e-05	-0.06631	-0.06278	0.105578	-0.07389	-0.0781	-0.02986	0.086294	0.028399	-0.00683	0.05475	-0.07184	0.134846	-0.03635	2.75e-05	0.002165	0.098321	0.184261	0.0377	-0.02542	0.188642	0.036817	-0.05523
	-0.0741	0.01143	-0.00236	0.090475	-0.01322	0.016764	0.009798	-0.00794	-0.06477	-0.07327	0.123788	-0.06676	-0.08125	-0.03193	0.08663	0.029533	-0.00082	0.063423	-0.05775	0.1329	-0.05981	0.021871	0.008128	0.057714	0.184811	0.032765	-0.02565	0.194799	0.019732	-0.05055
	-0.08156	0.006638	-0.00289	0.089311	-0.01368	0.026562	0.014875	-0.00701	-0.06973	-0.07644	0.129047	-0.06694	-0.07608	-0.02316	0.065506	0.050631	0.016745	0.079055	-0.03313	0.130157	-0.05085	0.018187	0.003554	0.062354	0.175169	0.022742	-0.02646	0.191485	-0.00204	-0.06004
	-0.08392	0.00232	-0.00427	0.088064	-0.02261	0.022672	0.004675	-0.00647	-0.06875	-0.07098	0.109025	-0.06264	-0.06851	-0.02348	0.080401	0.034022	0.019647	0.089956	-0.03975	0.109808	-0.0473	0.008814	0.000774	0.075097	0.190383	0.01048	-0.02329	0.191571	-0.0161	-0.07497
	-0.0851	-0.00256	-0.00381	0.086577	-0.02595	0.027785	-0.00739	-0.00642	-0.07704	-0.07383	0.103604	-0.06207	-0.06626	-0.04345	0.063289	0.02853	0.017617	0.087099	-0.03549	0.119782	-0.05442	0.010543	-0.00386	0.089231	0.172019	0.001087	-0.01464	0.198709	0.023682	-0.07901
	-0.07809	-0.00583	-0.00377	0.086622	-0.02811	0.040503	-0.00851	-0.00066	-0.08052	-0.08103	0.111225	-0.06199	-0.06266	-0.02963	0.062149	0.045355	0.042174	0.088675	-0.0418	0.098911	-0.06609	0.016929	-0.01197	0.092808	0.162654	-0.00691	-0.00916	0.194219	0.046916	-0.07053
	-0.08331	-0.00349	-0.00449	0.098205	-0.02297	0.036975	0.003344	0.002785	-0.08371	-0.08221	0.099598	-0.06118	-0.05896	-0.0331	0.076676	0.041827	0.032001	0.092169	-0.04177	0.125241	-0.05926	0.035823	-0.01555	0.099235	0.167115	-0.01848	-0.01765	0.195246	0.05515	-0.07583
	-0.0817	-0.01316	-0.0032	0.100332	-0.02364	0.042351	0.019843	0.00346	-0.07542	-0.0924	0.116355	-0.05751	-0.05794	-0.03924	0.070918	0.036769	0.016931	0.101552	-0.03725	0.131455	-0.05008	0.030829	-0.02125	0.103789	0.172339	-0.01087	-0.02179	0.183591	0.041762	-0.07378
	-0.08343	-0.02263	-0.00377	0.096218	-0.02243	0.043555	0.01325	0.008764	-0.06778	-0.10126	0.107283	-0.05449	-0.0607	-0.0398	0.08487	0.031218	0.027931	0.109086	-0.03844	0.116833	-0.05332	0.016627	-0.02167	0.128082	0.160912	-0.00945	-0.0261	0.175819	0.014571	-0.06562
	-0.08581	-0.0241	-0.00332	0.087123	-0.02731	0.063019	0.010873	0.028459	-0.07806	-0.10176	0.104583	-0.03939	-0.05855	-0.0407	0.057367	0.042137	0.014201	0.114509	-0.02934	0.133765	-0.06667	0.001818	-0.01838	0.143317	0.16808	-0.00785	-0.03976	0.169238	-0.00528	-0.06267
	-0.08109	-0.02824	-0.00453	0.082848	-0.02791	0.087548	0.018283	0.045326	-0.07715	-0.09041	0.122532	-0.03497	-0.06048	-0.0269	0.071607	0.038173	0.011608	0.113149	-0.03191	0.122826	-0.08948	-0.00187	-0.01846	0.142378	0.184714	-0.01678	-0.05043	0.16709	-0.0192	-0.07245
	-0.08231	-0.02549	-0.00438	0.082486	-0.02386	0.093144	0.008775	0.060145	-0.07695	-0.08657	0.095995	-0.03545	-0.06342	-0.02669	0.06166	0.040254	0.016053	0.11763	-0.05114	0.085327	-0.10196	0.000662	-0.01874	0.171514	0.202139	-0.01648	-0.05245	0.187805	-0.02367	-0.0752
	-0.08369	-0.02458	-0.00361	0.084444	-0.01828	0.065939	0.007848	0.087189	-0.08481	-0.09919	0.086445	-0.02436	-0.06135	-0.02994	0.044169	0.063675	0.004613	0.11231	-0.04443	0.122277	-0.09646	-0.00228	-0.01927	0.162179	0.193198	-0.01339	-0.05043	0.186707	-0.01329	-0.07056
	-0.08483	-0.0259	-0.00256	0.086897	-0.01762	0.055928	0.007005	0.088534	-0.07618	-0.09398	0.084671	-0.01622	-0.05979	-0.03374	0.044301	0.056134	0.031004	0.108067	-0.03577	0.133541	-0.10238	-0.00676	-0.0234	0.182484	0.181326	-0.01291	-0.05208	0.187218	0.001956	-0.06593
	-0.08427	-0.02924	-0.00075	0.086212	-0.01778	0.06245	0.016886	0.097506	-0.06471	-0.10258	0.088455	-0.00101	-0.06018	-0.02365	0.088339	0.062039	0.025232	0.106042	-0.04712	0.141663	-0.10362	-0.00814	-0.02758	0.167509	0.18647	-1.5e-05	-0.05276	0.177288	0.018433	-0.06606
	-0.08879	-0.0294	-0.00033	0.090287	-0.0162	0.059153	0.02673	0.11315	-0.06315	-0.11299	0.086128	0.01138	-0.0596	0.008229	0.070037	0.066007	0.018344	0.097491	-0.04877	0.120639	-0.11884	0.010528	-0.0286	0.162171	0.205218	0.006024	-0.04228	0.16149	0.017236	-0.07015
5	-0.08472	-0.02747	-0.00258	0.101224	-0.01825	0.052824	0.040169	0.128414	-0.07309	-0.11703	0.061179	-0.00245	-0.0593	0.042551	0.062316	0.050799	0.021896	0.099918	-0.04572	0.071641	-0.11985	0.031079	-0.0359	0.147677	0.225494	0.006278	-0.04187	0.171428	0.020493	-0.0669
	-0.08763	-0.02761	-0.00474	0.10875	-0.01794	0.041123	0.045007	0.128465	-0.0736	-0.09778	0.051155	-0.00489	-0.06178	0.053945	0.06432	0.062923	0.004532	0.108292	-0.05402	0.086095	-0.10667	0.029102	-0.0394	0.126739	0.241628	0.001863	-0.04174	0.165857	0.028097	-0.07349
	-0.08352	-0.02878	-0.0061	0.104048	-0.01429	0.031503	0.053273	0.133433	-0.08442	-0.10227	0.04387	-0.01281	-0.06165	0.043612	0.072739	0.054274	0.016867	0.102053	-0.04067	0.077273	-0.09384	0.019496	-0.04491	0.116993	0.231429	0.001703	-0.0195	0.175514	0.013565	-0.08409
	-0.08513	-0.02711	-0.00653	0.097391	-0.0098	0.031403	0.058482	0.131146	-0.09478	-0.10979	0.037447	-0.00999	-0.0606	0.030076	0.087136	0.043006	0.020831	0.08821	-0.0405	0.071752	-0.08091	0.000422	-0.05912	0.109381	0.211271	0.008376	-0.01684	0.177982	0.012453	-0.08032
Fig.1d	Heatmap in His group (each mice)
No.1	-0.67521	-0.54847	-0.43661	-0.40167	-0.30545	-0.17838	-0.12457	-0.02738	0.014798	0.074762	0.061284	0.079377	0.123224	0.298178	0.472966	0.702154	0.900644	1.08789	1.19236	1.29238	1.34841	1.39318	1.5608	1.71943	1.842	2.00639	2.09687	2.21819	2.32793	2.367	2.47876	2.56402	2.54183	2.55932	2.60098	2.619	2.66794	2.74067	2.78075	2.79511	2.77483	2.83508	2.96588	3.16729	3.20262	3.227	3.26405	3.36873	3.43559
No.2	-0.13369	-0.18817	-0.15358	-0.23175	-0.26163	-0.27432	-0.26778	-0.24559	-0.28348	-0.25432	-0.3209	-0.33485	-0.33423	-0.409	-0.43812	-0.4429	-0.4385	-0.47888	-0.49409	-0.53359	-0.51824	-0.54517	-0.51425	-0.47018	-0.42744	-0.42156	-0.34224	-0.37747	-0.41653	-0.42721	-0.39909	-0.4572	-0.45105	-0.45381	-0.43802	-0.42573	-0.34767	-0.24358	-0.05037	0.222518	0.645183	0.980586	0.817857	0.263754	0.010821	0.02453	0.148155	0.285172	0.52204
No.3	0.002345	-0.06964	-0.33455	-0.29571	-0.3434	-0.1861	-0.06193	-0.30578	-0.1706	-0.08239	-0.18475	-0.55224	-0.50314	-0.49984	-0.68203	-0.58605	-0.40896	-0.46876	-0.25696	0.305176	0.444406	0.600391	0.684283	0.789238	0.830983	0.818532	1.20561	1.18603	0.872278	0.934442	0.93175	0.903834	0.949005	1.15911	1.13055	0.941162	1.04191	1.01333	1.02322	1.32067	1.64181	2.01352	2.20085	2.35368	2.90603	3.71677	4.51491	5.3036	5.831
No.4	0.077595	-0.00941	-0.16333	-0.19209	-0.13468	-0.05589	-0.07857	-0.01795	-0.01565	0.00028	0.083611	0.227172	0.275315	0.407535	0.356614	0.277708	0.229311	0.211436	0.176221	0.134078	0.035439	-0.01017	-0.10557	-0.2363	-0.34613	-0.52324	-0.61285	-0.69802	-0.89155	-0.91385	-0.80251	-0.68275	-0.616	-0.5809	-0.59425	-0.55529	-0.48425	-0.42271	-0.40677	-0.44208	-0.47396	-0.47242	-0.46191	-0.34712	-0.21204	0.149998	0.386425	0.549404	0.697606
No.5	-0.86322	-0.85509	-0.93404	-0.88047	-0.837	-0.63401	-0.42128	-0.40674	-0.22277	-0.25689	-0.32058	-0.15855	-0.189	-0.2182	-0.06423	0.128266	0.279145	0.464424	0.542885	0.547223	0.499032	0.436325	0.327896	0.277633	0.367764	0.43374	0.464184	0.644581	0.832966	0.943392	1.18556	1.21428	1.30746	1.35356	1.37361	1.2789	1.17412	1.38885	1.59994	1.68464	1.47239	1.36934	1.2363	1.18789	1.19401	1.34795	1.32317	1.23107	1.12046
No.6	0.483727	0.369246	0.25385	0.279541	0.220085	0.229493	0.162935	0.160514	0.133985	0.155496	0.134094	0.143145	0.035031	0.029754	-0.16728	-0.43923	-0.49611	-0.5404	-0.55962	-0.50705	-0.55659	-0.7742	-0.80554	-1.08065	-1.16006	-1.12059	-1.33976	-1.19649	-1.10194	-1.3189	-1.38412	-1.53614	-1.61593	-1.62263	-1.75435	-2.0053	-1.97628	-2.22312	-2.18929	-2.10074	-2.19821	-2.16031	-2.08816	-2.07707	-1.93982	-1.8445	-1.94332	-1.65273	-1.18523
Fig.1e	Heatmap in CQ group (each mice)
No.1	2.56404	2.64476	2.44094	1.94624	0.998374	0.909224	0.936372	0.298023	-0.9176	-2.3485	-2.655	-2.75628	-3.85046	-4.59553	-5.19473	-4.98656	-5.41191	-6.03642	-6.15115	-6.43588	-6.3668	-6.15701	-6.72897	-6.98622	-7.35524	-7.62953	-7.49926	-8.22814	-8.08155	-7.391	-8.11684	-8.67207	-8.73526	-7.91574	-7.37002	-7.68794	-6.67733	-4.16766	-1.10787	0.56333	1.96059	2.7431	3.73268	5.00748	5.51515	5.875	6.67008	7.74624	8.67558
No.2	-0.60636	-0.8349	-0.53726	-0.36946	-0.25295	-0.1089	-0.23339	-0.0952	0.069786	0.107926	-0.03016	0.145256	0.226406	0.356808	0.266286	0.311794	0.044204	0.154395	0.191172	0.141151	0.061122	0.37025	0.106867	0.124291	-0.14493	-0.05341	-0.24246	-0.68676	-1.11905	-1.98202	-1.88279	-2.01006	-1.60647	-1.42631	-1.22916	-1.17828	-0.45111	-0.1321	0.193237	0.842281	1.44816	1.96825	2.10241	2.20023	2.33443	2.35323	2.99468	3.02473	2.8069
No.3	-0.25607	-0.24492	-0.10635	-0.16222	-0.24303	0.135356	-0.03005	-0.0232	0.352646	0.018702	-0.09015	-0.10795	-0.05111	0.043233	0.143949	0.212166	-0.2614	-0.60944	-0.6151	-0.64191	-1.14862	-1.18678	-1.22777	-1.14714	-0.79469	-1.07048	-1.18848	-1.29164	-1.29333	-1.48878	-1.46602	-1.3751	-1.40128	-1.27636	-0.88705	-0.59002	-0.05063	0.302615	0.620093	1.63559	2.63468	3.20221	3.68117	4.12486	4.4305	5.28651	5.71425	6.34541	6.24677
No.4	0.781027	0.726091	0.667007	0.552148	0.318431	0.185383	-0.17427	-0.10095	-0.06343	-0.05825	-0.1592	-0.23505	-0.4245	-0.58162	-0.53157	-0.36227	-0.59305	-0.85839	-0.93859	-0.8535	-0.94246	-1.15585	-1.37152	-1.38549	-1.4753	-1.89674	-2.10581	-2.06101	-2.21868	-2.16415	-2.14976	-2.21148	-2.30053	-2.37306	-2.56158	-2.26485	-1.85829	-1.31428	0.060412	0.492069	0.730522	1.17228	1.47542	1.51228	1.60998	1.75626	1.6909	1.6125	1.32508
No.5	-3.92484	-4.46272	-4.15359	-3.86937	-3.88622	-3.95695	-3.50655	-3.67289	-3.62808	-3.6392	-3.85688	-3.67773	-4.24637	-4.79862	-4.2101	-4.31607	-4.75093	-4.70052	-5.49747	-5.66156	-5.30216	-5.88014	-6.06047	-6.04318	-6.88568	-6.70549	-7.12721	-7.47225	-7.60276	-7.13025	-7.52249	-7.77762	-7.91444	-8.44272	-8.12227	-8.39682	-8.32207	-6.79419	-6.15833	-5.77097	-4.83157	-4.30564	-2.5424	-1.35871	-1.19031	-0.68044	0.764645	1.07923	2.21685
Fig.1f	left	ΔF/F% in His group
Automatic photograph from the inper software
Fig.1f	right	AUC in His group
Baseline	-0.00149	0.002867	0.004038	0.05445	0.018193	-0.00353	-0.0059	-0.00228	-0.00901	0.000424	0.003133	-0.00663	0.006995	-0.00091	0.007176	0.0098	-0.01682	0.006842	0.034587	0.037136	-0.01161	0.001026	-0.04304	0.0174	0.002024	0.035896	0.004112	-0.01932	0.004484	-0.00265	0.011621	0.019267	0.003641		0.00024	0.007604	-0.03566	-0.01968	-0.03572	-0.02573	0.007391	-0.02259	-0.0289	-0.00323	-0.01444	-0.00398	-0.00522	-0.00386	0.003505
Scratch	-0.04213	0.006365	0.057216	0.011043	0.072302	-0.04575	0.10933	-0.07558	0.012164	0.033483	-0.10561	0.083733	0.101741	-0.01357	-0.01247	-0.02079	-0.09535	0.442307	0.960658	0.028735	0.771356	-0.65688	-0.03322	0.529297	-0.01407	-0.10046	-0.2011	-0.16787	0.058387	-0.05388	0.170655	0.303094	0.057279		0.987861	0.083624	0.191237	-0.26594	-0.18776	-0.16909	0.543772	0.047617	0.268155	0.326498	-0.21452	0.12387	0.077909	0.075263	0.311213
	n=169
Fig.1g	left	ΔF/F% in CQ group
Automatic photograph from the inper software
Fig.1g	right	AUC in CQ group
Baseline	-0.02191	-0.02717	0.034387	-0.01419	0.002868	0.06425	-0.02021	0.009726	0.004138	0.012238	-0.00392	-0.01172	0.01269	0.015969	-0.02667	0.006303	0.021149	-0.04094	0.005243	-0.00062	-0.00346	-0.01801	-0.02656	0.002422	-0.03083	-0.03148	-0.05044	-0.03372	-0.00968	-0.00621	-0.01505	0.00263	0.024293	0.004511		0.013452	0.015175	-0.01258	-0.00688	-0.01005	-0.02177	-0.01242	0.01392	-0.04049	0.005129	0.004025	-0.00656	-0.01263	-0.05506
Scratch	0.267062	0.063623	0.010692	-0.0877	0.185448	-0.27156	0.055241	0.0533	0.03363	-0.0704	-0.33098	-0.13642	2.31562	-0.00032	1.71546	0.873647	0.496765	0.21621	0.377925	0.087057	0.262508	0.342039	0.017714	0.886687	0.180229	0.509035	0.246958	0.663202	0.85143	0.338418	0.131932	0.544904	0.567327	0.10535		0.227205	0.107191	-0.1591	0.243805	-0.09676	-0.13555	-0.12303	0.25025	0.702854	-0.28465	0.090889	0.055068	0.246233	0.139531
	n=161
CM lesion
Fig.1i	No. of scratch in His group
Sham	53	111	106	85	48	55	67
Lesion	40	76	23	67	47	26	68	7
statistic methods		Unpaired t test
		P value	0.0353
		P value summary	*
		Significantly different (P < 0.05)?	Yes
		One- or two-tailed P value?	Two-tailed
		t, df	t=2.348, df=13
		n	7~8
Fig.1j	No. of scratch in CQ group
Sham	98	120	179	156	78	93
Lesion	65	105	55	93	5	91	67	43	35
statistic methods		Unpaired t test
		P value	0.0072
		P value summary	**
		Significantly different (P < 0.05)?	Yes
		One- or two-tailed P value?	Two-tailed
		t, df	t=3.184, df=13
		n	6~9
Fig.1k	right	No. of scratch in DNFB group
Sham	76	77	110	60	148	120	115	137	154
Lesion	59	62	104	50	89	70	70	99	77
statistic methods		Unpaired t test
		P value	0.0138
		P value summary	*
		Significantly different (P < 0.05)?	Yes
		One- or two-tailed P value?	Two-tailed
		t, df	t=2.765, df=16
		n	9
Fig.1l	total distance in OFT
Acetone+Sham	4711.39	7068.85	7904.3	8160.43	1770.94	6073.08	5308.51
Acetone+Lesion	5349.21	5004.02	5284.01	5582.13	6141.9	6795.69	7869.33
DNFB+Sham	5981.43	5846.16	4748.92	5986.57	4748.97	7025.54	5216.25
DNFB+Lesion	4000.53	5357.88	4843.07	4151.59	5241.17	6727.88	5210.39
statistic methods		One-way ANOVA
		ANOVA table	SS	DF	MS	F (DFn, DFd)	P value
		Treatment (between columns)	3480784	3	1160261	F (3, 24) = 0.6264	P=0.6050
		Residual (within columns)	44456546	24	1852356
		Total	47937330	27
		n	7
		Tukey's multiple comparisons test	Mean Diff.	95.00% CI of diff.	Significant?	Summary	Adjusted P Value
		Acetone+Sham vs. Acetone+Lesion	-147	-2154 to 1860	No	ns	0.997	A-B
		Acetone+Sham vs. DNFB+Sham	206.2	-1801 to 2213	No	ns	0.9918	A-C
		Acetone+Sham vs. DNFB+Lesion	780.7	-1226 to 2788	No	ns	0.7088	A-D
		Acetone+Lesion vs. DNFB+Sham	353.2	-1654 to 2360	No	ns	0.9616	B-C
		Acetone+Lesion vs. DNFB+Lesion	927.7	-1079 to 2935	No	ns	0.5869	B-D
		DNFB+Sham vs. DNFB+Lesion	574.5	-1432 to 2581	No	ns	0.8584	C-D
Fig.1l	Center time in OFT
Acetone+Sham	88.2	48.4	57.6	158.6	282.8	110.8	109.6
Acetone+Lesion	44.8	40.2	91.4	43.6	177.8	151.6	76.2
DNFB+Sham	69.6	67	38.6	36	46	51.2	41.6
DNFB+Lesion	109.2	77.8	61.2	70	91.6	58.8	95.6
statistic methods		One-way ANOVA
		ANOVA table	SS	DF	MS	F (DFn, DFd)	P value
		Treatment (between columns)	18567	3	6189	F (3, 24) = 2.485	P=0.0850
		Residual (within columns)	59774	24	2491
		Total	78340	27
		n	7
		Tukey's multiple comparisons test	Mean Diff.	95.00% CI of diff.	Significant?	Summary	Adjusted P Value
		Acetone+Sham vs. Acetone+Lesion	32.91	-40.67 to 106.5	No	ns	0.6121	A-B
		Acetone+Sham vs. DNFB+Sham	72.29	-1.302 to 145.9	No	ns	0.0555	A-C
		Acetone+Sham vs. DNFB+Lesion	41.69	-31.90 to 115.3	No	ns	0.4178	A-D
		Acetone+Lesion vs. DNFB+Sham	39.37	-34.22 to 113.0	No	ns	0.4669	B-C
		Acetone+Lesion vs. DNFB+Lesion	8.771	-64.82 to 82.36	No	ns	0.9874	B-D
		DNFB+Sham vs. DNFB+Lesion	-30.6	-104.2 to 42.99	No	ns	0.6648	C-D
Fig.1m	OA time in EPM
Acetone+Sham	59.6	122	84.44	82.72	57.48	46.8
Acetone+Lesion	30.2	53	51.08	34.64	60.2	34.88	74.64
DNFB+Sham	24.52	2.68	0	6.44	17.12	5.68
DNFB+Lesion	17.16	34.12	13.84	25.04	85.16	39.8	43.56
statistic methods		One-way ANOVA
		ANOVA table	SS	DF	MS	F (DFn, DFd)	P value
		Treatment (between columns)	13241	2	6621	F (2, 16) = 13.95	P=0.0003
		Residual (within columns)	7591	16	474.5
		Total	20833	18
		n	6~7
		Tukey's multiple comparisons test	Mean Diff.	95.00% CI of diff.	Significant?	Summary	Adjusted P Value
		Acetone+Sham vs. Acetone+Lesion	27.13	-4.378 to 58.64	No	ns	0.1084	A-B
		Acetone+Sham vs. DNFB+Sham	66.1	33.40 to 98.80	Yes	****	<0.0001	A-C
		Acetone+Sham vs. DNFB+Lesion	38.55	7.045 to 70.06	Yes	*	0.0128	A-D
		Acetone+Lesion vs. DNFB+Sham	38.97	7.463 to 70.48	Yes	*	0.0118	B-C
		Acetone+Lesion vs. DNFB+Lesion	11.42	-18.85 to 41.69	No	ns	0.7237	B-D
		DNFB+Sham vs. DNFB+Lesion	-27.55	-59.06 to 3.960	No	ns	0.101	C-D
Fig.1m	OA distance in EPM
Acetone+Sham	30.17	11.62	36.37	24.68	26.66	18.34
Acetone+Lesion	11.01	26.14	15.56	11.53	17.69	6.66	21.21
DNFB+Sham	5.04	10.84	0.22	14.59	6.01	6.53
DNFB+Lesion	6.51	7.36	7.09	15.69	48.1	19.54	20.53
statistic methods		One-way ANOVA
		ANOVA table	SS	DF	MS	F (DFn, DFd)	P value
		Treatment (between columns)	932.6	3	310.9	F (3, 22) = 3.331	P=0.0382
		Residual (within columns)	2053	22	93.33
		Total	2986	25
		n	6~7
		Tukey's multiple comparisons test	Mean Diff.	95.00% CI of diff.	Significant?	Summary	Adjusted P Value
		Acetone+Sham vs. Acetone+Lesion	8.954	-5.970 to 23.88	No	ns	0.3646	A-B
		Acetone+Sham vs. DNFB+Sham	17.44	1.947 to 32.92	Yes	*	0.0236	A-C
		Acetone+Sham vs. DNFB+Lesion	6.809	-8.116 to 21.73	No	ns	0.5927	A-D
		Acetone+Lesion vs. DNFB+Sham	8.481	-6.444 to 23.41	No	ns	0.411	B-C
		Acetone+Lesion vs. DNFB+Lesion	-2.146	-16.48 to 12.19	No	ns	0.9752	B-D
		DNFB+Sham vs. DNFB+Lesion	-10.63	-25.55 to 4.298	No	ns	0.2267	C-D
[truncated: 232 more columns]

## Sheet: Fig.2
Fig.2c	statistics of eYFP/FOS double-labeled neurons
eYFP+FOS/FOS	97.3	84.9	86.1	97.1
eYFP+FOS/eYFP	38.8	31.6	31.5	40.7
fiber phetometry for the PBN-CM pathway
Fig.2g	heatmap for His in PBN-CM patwhay
-1	-0.02161	-0.03214	0.097299	0.013163	0.017977	9.69e-05	0.011522	0.020653	-0.01466	-0.03244	-0.01207	0.016307	-0.01155	-0.00025	0.019679	0.036236	0.000674	-0.01331	-0.00939	0.010926	-0.00874	-0.04089	0.011124	-0.05549	0.000227	0.007872	-0.01362
	-0.01965	-0.02876	0.077229	0.019162	0.016018	0.000534	0.009354	0.018082	-0.00956	-0.03144	-0.01757	0.015406	-0.01227	-0.00066	0.017387	0.035606	-0.00147	-0.01534	-0.00375	0.009225	-0.00024	-0.04135	0.009794	-0.05672	0.000477	0.008218	-0.01274
	-0.02035	-0.03115	0.059937	0.021877	0.010913	-0.00362	0.008099	0.01504	-0.00734	-0.03568	-0.02102	0.019461	-0.01563	-0.0015	0.01482	0.038394	-0.00229	-0.0166	-0.00585	0.004948	-0.00046	-0.04137	0.010503	-0.05874	-0.00131	0.004813	-0.0088
	-0.0188	-0.03574	0.045436	0.022143	0.008133	-0.00257	0.003589	0.012544	-0.00646	-0.03326	-0.02789	0.012615	-0.01832	-0.00389	0.013863	0.037933	-0.00175	-0.01869	-0.00498	0.001078	0.002325	-0.04074	0.012226	-0.0588	-0.00046	0.004977	-0.00608
	-0.03142	-0.03706	0.042044	0.022298	0.008703	-0.00395	0.000746	0.008244	-0.00656	-0.03835	-0.02901	0.01517	-0.02003	-0.00162	0.01355	0.016607	-0.00414	-0.02095	-0.00236	-0.00304	0.006253	-0.04103	0.011593	-0.05922	-0.00342	0.004362	-0.00575
	-0.04096	-0.03655	0.038786	0.022348	0.007927	-0.00497	-0.00102	0.002534	-0.00927	-0.03312	-0.03139	0.027035	-0.01908	0.003918	0.010203	0.004329	-0.00819	-0.02237	-0.00126	-0.00836	0.004978	-0.04288	0.011028	-0.0637	-0.0066	0.007538	-0.00592
	-0.03147	-0.03662	0.046358	0.018058	0.003521	-0.00273	-0.00228	-0.00142	-0.01273	-0.02411	-0.03851	0.029081	-0.01999	0.007663	0.013454	0.008951	-0.01	-0.02264	0.002443	-0.00063	0.004724	-0.04046	0.008496	-0.06845	-0.00737	0.008334	-0.00701
	-0.03941	-0.03729	0.050018	0.012501	-0.00451	0.001198	-0.00072	-0.00325	-0.01491	-0.02291	-0.04287	0.028133	-0.02206	0.007589	0.014705	-0.00109	-0.01249	-0.02137	0.005708	0.002337	0.005799	-0.03701	0.005938	-0.06907	-0.00912	0.005596	-0.00728
	-0.03886	-0.04101	0.047094	0.012993	-0.00926	0.002345	-0.0015	-0.00588	-0.0131	-0.01471	-0.04246	0.024597	-0.02177	0.00087	0.010681	-0.00493	-0.01412	-0.0204	0.011904	0.010288	0.007666	-0.03115	0.005642	-0.07243	-0.01318	0.005435	-0.00949
	-0.02745	-0.04509	0.051108	0.012333	-0.01328	0.005145	-0.00331	-0.00582	-0.01406	-0.00492	-0.04462	0.017911	-0.02314	-0.00367	0.001838	-0.00462	-0.01705	-0.02005	0.016864	0.012366	0.010249	-0.02884	0.002858	-0.07472	-0.01308	0.006355	-0.01086
	-0.02568	-0.04863	0.048687	0.012538	-0.01882	0.011129	0.000631	-0.00717	-0.01677	-0.01501	-0.04503	0.0168	-0.0221	-0.00532	-0.00037	-0.00331	-0.01818	-0.01767	0.016879	0.008451	0.014124	-0.02937	0.001735	-0.0786	-0.0157	0.007582	-0.01264
	-0.02308	-0.04833	0.041692	0.009758	-0.02491	0.013614	-0.00018	-0.0101	-0.01739	-0.01615	-0.05096	0.014999	-0.02297	-0.00531	0.003752	-0.00035	-0.01382	-0.01601	0.014554	0.004832	0.013521	-0.02561	0.002917	-0.07152	-0.01858	0.007394	-0.0107
	-0.02494	-0.05165	0.042041	0.006202	-0.02953	0.011951	9.91e-05	-0.00941	-0.02008	-0.01883	-0.0524	0.009084	-0.02605	-0.00847	0.006339	0.00421	-0.01552	-0.01358	0.012824	0.007269	0.004304	-0.02668	0.001927	-0.05271	-0.02201	0.009315	-0.00764
	-0.03122	-0.05205	0.040269	0.00596	-0.0353	0.010501	-0.00233	-0.0116	-0.01809	-0.01753	-0.05418	0.009112	-0.02817	-0.01454	0.000784	-0.00127	-0.01676	-0.01292	0.010947	0.008018	-0.00266	-0.02787	0.002183	-0.03608	-0.02418	0.007102	-0.00366
	-0.03135	-0.04804	0.049581	0.005826	-0.03414	0.007575	-0.00168	-0.01101	-0.017	-0.01188	-0.05475	0.004207	-0.02646	-0.01273	-0.00964	0.001888	-0.01963	-0.00946	0.01121	0.011585	0.010107	-0.02513	0.001085	-0.02193	-0.02391	0.005537	-0.00119
	-0.02794	-0.05104	0.055102	0.000265	-0.03335	0.006633	0.00089	-0.01056	-0.01853	-0.01015	-0.0532	0.00855	-0.02764	-0.01362	-0.00959	-0.005	-0.01939	-0.00341	0.009834	0.014539	0.009646	-0.02868	0.001343	-0.0182	-0.02196	0.003372	0.00178
	-0.02874	-0.05182	0.048802	-0.00235	-0.03328	0.005742	-0.00148	-0.013	-0.01201	-0.00854	-0.05951	0.014061	-0.0205	-0.01516	-0.00869	-0.0032	-0.02007	0.001276	0.010125	0.017012	0.020903	-0.02741	0.001142	-0.02419	-0.0223	0.003019	0.007945
	-0.01983	-0.04993	0.044778	0.005727	-0.03533	0.003296	-0.00146	-0.01263	-0.01217	-0.00856	-0.06173	0.012623	-0.01553	-0.01954	-0.01223	-0.00691	-0.02153	0.006041	0.006177	0.015915	0.021748	-0.02385	0.001969	-0.02099	-0.02492	-0.00241	0.01011
	-0.01222	-0.05427	0.047817	0.003751	-0.03779	0.00135	-0.00417	-0.01224	-0.0124	-0.00732	-0.06369	0.017041	-0.01249	-0.02001	-0.01657	-0.00407	-0.02294	0.006935	0.000856	0.010779	0.027372	-0.01827	0.005263	-0.00672	-0.02276	-0.00404	0.010235
	-0.00251	-0.05288	0.042255	0.000459	-0.04357	0.001744	-0.00798	-0.01446	-0.00688	-0.00628	-0.06493	0.01887	-0.01007	-0.02249	-0.02068	-0.00169	-0.02097	0.005361	-0.00073	0.007394	0.033844	-0.01443	0.007571	0.004889	-0.02267	-0.00021	0.009146
	0.00135	-0.05604	0.046794	-0.00301	-0.0475	-0.00222	-0.01178	-0.021	-0.0111	-0.01212	-0.07052	0.018682	-0.01013	-0.02651	-0.02095	-0.00695	-0.0181	0.004581	0.002204	0.00421	0.035449	-0.00726	0.009813	0.011903	-0.02558	-4.3e-05	0.008216
	0.011605	-0.0543	0.050087	-0.0024	-0.04959	-0.0062	-0.01193	-0.02762	-0.01037	-0.01501	-0.06985	0.013732	-0.00706	-0.02708	-0.02584	-0.0092	-0.01356	0.005071	0.003702	0.000705	0.044131	-0.0014	0.008743	0.018425	-0.02854	-0.00085	0.009385
	0.0167	-0.0629	0.045231	-0.00334	-0.04863	-0.00905	-0.01448	-0.02991	-0.01116	-0.01673	-0.07088	0.009512	-0.00463	-0.03201	-0.03419	-0.00747	-0.00962	0.003938	0.005197	0.004176	0.048297	0.009076	0.005048	0.022177	-0.02754	-0.00194	0.006645
	0.020364	-0.06135	0.039121	-0.005	-0.04681	-0.01111	-0.01734	-0.03138	-0.01472	-0.01066	-0.07402	0.009056	-0.00183	-0.03133	-0.03905	-0.00683	-0.00987	0.002362	0.007746	-0.00019	0.058727	0.016948	0.002124	0.023317	-0.02641	-0.00348	0.007086
	0.016693	-0.05663	0.037815	-0.0074	-0.04834	-0.01396	-0.01574	-0.03003	-0.01665	-0.00778	-0.07622	0.011637	0.000543	-0.03345	-0.0367	-0.00992	-0.00642	0.004433	0.013098	-0.00329	0.064961	0.026248	-0.00181	0.022982	-0.0267	-0.00522	0.000802
	0.018308	-0.04067	0.042576	-0.01093	-0.04966	-0.00988	-0.01884	-0.02763	-0.01508	-0.00075	-0.07383	0.016382	-0.00163	-0.02591	-0.03939	-0.01057	-0.00384	0.00711	0.023302	-0.00603	0.071119	0.030662	-0.00427	0.023056	-0.03006	-0.00839	0.000114
	0.016669	-0.04121	0.053619	-0.01066	-0.05365	0.002933	-0.02282	-0.02561	-0.01951	-0.00239	-0.0647	0.013426	-0.00623	-0.01748	-0.03996	-0.00226	-0.00316	0.010823	0.031036	-0.00761	0.071212	0.035196	-0.00569	0.022222	-0.03136	-0.01203	0.001512
	0.011633	-0.04815	0.064052	-0.01225	-0.05665	0.016241	-0.02425	-0.02118	-0.02273	-0.00576	-0.06231	0.010078	-0.00568	-0.01299	-0.04571	-0.00151	-0.00521	0.014677	0.032976	-0.0048	0.059482	0.04003	-0.0069	0.023436	-0.02985	-0.01466	-0.00169
	0.011577	-0.03228	0.056115	-0.01064	-0.0618	0.021034	-0.02836	-0.01681	-0.02321	-0.00559	-0.06475	0.00351	0.001055	-0.01518	-0.04561	-0.00404	-0.00858	0.010788	0.029374	-0.00167	0.048937	0.041991	-0.00709	0.023918	-0.02618	-0.01695	-0.00219
	0.00646	-0.02227	0.039723	-0.00926	-0.0657	0.019058	-0.02863	-0.01853	-0.02181	-0.00334	-0.07338	0.001294	0.006972	-0.0158	-0.04772	-0.00434	-0.0111	0.012521	0.026404	-0.00143	0.043192	0.039737	-0.00799	0.033464	-0.02311	-0.01888	-0.00285
	-0.0029	-0.01957	0.035442	-0.00864	-0.06551	0.014236	-0.02927	-0.01899	-0.01584	-0.0041	-0.07247	0.001677	0.011879	-0.01234	-0.04999	-0.00279	-0.01192	0.011336	0.025274	-0.00417	0.049087	0.043268	-0.00791	0.035375	-0.022	-0.02104	-0.0017
	-0.00593	-0.01995	0.030129	-0.00643	-0.06608	0.01168	-0.02731	-0.02199	-0.0098	-0.00496	-0.07806	0.00406	0.013367	-0.01287	-0.05377	-0.00202	-0.01465	0.012199	0.018963	-0.00518	0.059592	0.053923	-0.00765	0.03761	-0.02104	-0.02441	-0.00031
	-0.00453	-0.01834	0.033941	-0.00296	-0.06623	0.007648	-0.02579	-0.02506	-0.00182	-0.00932	-0.08	0.001915	0.016979	-0.01126	-0.05338	0.000702	-0.01636	0.01431	0.017729	-0.00087	0.064114	0.055302	-0.01105	0.036941	-0.01939	-0.0239	0.000868
	-0.01682	-0.01802	0.016007	-0.00075	-0.06926	0.000239	-0.02462	-0.02373	-0.00274	-0.007	-0.08599	-0.00129	0.016943	-0.01562	-0.0489	-0.00076	-0.01956	0.013931	0.008705	0.000928	0.063961	0.067532	-0.01447	0.037903	-0.01738	-0.02351	0.003353
	-0.02646	-0.00673	0.027488	0.000568	-0.06745	-0.00345	-0.0244	-0.01862	-0.00118	-0.00055	-0.08927	-0.0001	0.013238	-0.02066	-0.04033	0.000263	-0.02249	0.012224	0.013205	0.008458	0.067539	0.069875	-0.02037	0.036863	-0.01855	-0.02223	0.006639
	-0.03754	0.002559	0.079656	-0.00016	-0.06686	-0.00173	-0.02677	-0.02109	0.003648	-0.00025	-0.09137	0.000854	0.009139	-0.02497	-0.03475	-0.00342	-0.01962	0.010413	0.018636	0.013898	0.069471	0.068547	-0.02287	0.037776	-0.01725	-0.02079	0.006573
	-0.04373	0.015461	0.065105	0.000203	-0.0669	-0.00221	-0.02755	-0.01447	0.004171	0.003146	-0.09223	-0.00027	0.00261	-0.02724	-0.03583	-0.01125	-0.0166	0.008275	0.015903	0.012367	0.074817	0.066765	-0.025	0.043749	-0.0151	-0.0224	0.018236
	-0.03907	0.031245	0.071082	-8.6e-05	-0.06719	-0.00429	-0.03163	-0.01364	0.003884	0.006324	-0.09321	-0.00402	-0.00093	-0.025	-0.03536	-0.00944	-0.01358	0.004812	0.019343	0.009298	0.075001	0.080136	-0.02706	0.041245	-0.01771	-0.02351	0.0353
	-0.02835	0.039007	0.074945	0.004748	-0.06455	-0.00051	-0.03203	-0.0107	0.006848	0.01035	-0.08761	0.000444	-0.00433	-0.0207	-0.0305	-0.00839	-0.01559	0.003658	0.01975	0.013478	0.073892	0.09659	-0.02639	0.03839	-0.01862	-0.02049	0.041321
	-0.0215	0.035358	0.066525	0.00587	-0.0637	0.008434	-0.03195	-0.00093	0.004994	0.014403	-0.08586	0.006612	-0.00538	-0.0186	-0.03451	-0.00704	-0.01625	0.003079	0.02039	0.011332	0.078845	0.116759	-0.02527	0.045079	-0.01063	-0.0226	0.051206
	-0.01257	0.034961	0.065942	0.001602	-0.06181	0.013417	-0.02837	0.005767	0.002678	9.44e-05	-0.08563	0.009502	-0.00597	-0.01782	-0.03303	-0.006	-0.01756	0.000338	0.019624	0.009867	0.079778	0.125583	-0.0244	0.057403	-0.00436	-0.0228	0.064895
	-0.01717	0.049803	0.057311	0.002184	-0.06514	0.024461	-0.02771	0.009275	0.00356	-0.00396	-0.08051	0.00945	-0.00924	-0.01297	-0.0373	0.000151	-0.01749	0.002746	0.020677	0.01584	0.086224	0.135069	-0.02097	0.064555	-0.00095	-0.02599	0.073256
	-0.00381	0.060297	0.054941	0.00314	-0.06237	0.028812	-0.02717	0.008262	0.005064	-0.00652	-0.0695	0.005782	-0.00808	-0.00655	-0.03548	0.00581	-0.01533	0.004142	0.022822	0.018379	0.086577	0.153506	-0.02026	0.068358	0.004411	-0.02804	0.079676
	0.013323	0.070335	0.055362	0.001536	-0.06205	0.033677	-0.02912	0.005551	0.006457	0.004395	-0.0586	0.006167	-0.00488	-0.00252	-0.0366	0.011065	-0.01441	0.001613	0.024675	0.023754	0.097463	0.160602	-0.01686	0.070501	0.010434	-0.02871	0.084591
	0.022037	0.067793	0.04214	0.004199	-0.06443	0.035723	-0.02416	0.00488	0.005981	0.010273	-0.06102	0.006718	0.001178	0.004638	-0.04049	0.022996	-0.01603	0.001811	0.029784	0.021258	0.102864	0.157841	-0.01148	0.069756	0.013307	-0.02907	0.092251
	0.030644	0.076426	0.040251	0.008344	-0.06623	0.035807	-0.01346	0.002948	0.01328	0.018513	-0.06496	0.005376	0.006227	0.010763	-0.03732	0.043734	-0.01321	0.001555	0.028196	0.017061	0.104376	0.178655	-0.0105	0.069265	0.017093	-0.0317	0.097888
	0.036051	0.07128	0.039939	0.014682	-0.06283	0.033677	-0.00335	-0.00013	0.034179	0.030977	-0.07596	0.006725	0.008243	0.013664	-0.03304	0.046472	-0.01263	0.002251	0.029315	0.011812	0.110912	0.198336	-0.00929	0.076079	0.018814	-0.03125	0.104287
0	0.038223	0.061819	0.048042	0.021481	-0.06541	0.03169	0.004105	0.009531	0.059094	0.03691	-0.07657	0.005042	0.008595	0.015157	-0.02071	0.026448	-0.00272	0.007984	0.034978	0.008232	0.120024	0.205447	-0.00766	0.082828	0.018816	-0.02177	0.108334
	0.049966	0.056802	0.053548	0.024091	-0.07788	0.030668	0.019764	0.03743	0.086277	0.049447	-0.07133	-4.7e-05	-0.00528	0.021447	-0.00748	0.030311	0.019275	0.005972	0.0391	0.005037	0.123156	0.203459	-0.00265	0.084612	0.017496	-0.00707	0.113479
	0.049821	0.069216	0.061664	0.022327	-0.08735	0.022725	0.026717	0.052895	0.116364	0.055068	-0.06043	-0.00542	0.002145	0.023896	-0.00118	0.039867	0.043663	0.005194	0.036166	0.0057	0.12598	0.189154	-0.00442	0.091296	0.013636	0.005943	0.116578
	0.049751	0.096703	0.069755	0.028311	-0.08545	0.012668	0.030769	0.062892	0.136917	0.06368	-0.0508	-0.00409	0.013709	0.026458	0.002308	0.032638	0.077487	0.003782	0.034635	0.011677	0.124614	0.185254	-0.00638	0.096299	0.019802	0.02328	0.118809
	0.045451	0.111137	0.075665	0.03134	-0.08062	0.008682	0.032845	0.062966	0.153547	0.063568	-0.05384	-0.00083	0.023385	0.034911	0.006592	0.027817	0.090911	0.001511	0.031289	0.011853	0.123326	0.191234	-0.00623	0.107008	0.026152	0.03882	0.119879
	0.05618	0.115391	0.077141	0.023617	-0.07117	0.028435	0.033842	0.061811	0.156613	0.067741	-0.05022	0.001375	0.044432	0.041846	0.011964	0.021956	0.093032	0.00059	0.034315	-0.00453	0.106511	0.196596	-0.00861	0.112987	0.033737	0.050318	0.121182
	0.056885	0.107175	0.077849	0.014104	-0.06652	0.044127	0.031697	0.056323	0.155466	0.070857	-0.04203	0.001278	0.056228	0.04734	0.003598	0.022974	0.097542	-0.00033	0.032043	-0.01624	0.096519	0.202811	-0.0059	0.118102	0.040185	0.058123	0.123454
	0.064838	0.106639	0.079327	0.016995	-0.05894	0.051922	0.035619	0.070694	0.162724	0.070672	-0.03868	0.004774	0.069973	0.048779	-0.00508	0.022324	0.099783	-0.00217	0.031793	-0.02018	0.105252	0.205964	-0.00839	0.118551	0.044744	0.064148	0.121846
	0.066132	0.113532	0.076682	0.027455	-0.05035	0.059401	0.044881	0.077758	0.172137	0.064225	-0.03072	0.003946	0.083738	0.053732	-0.00783	0.034829	0.109343	-0.0004	0.030371	-0.01793	0.105006	0.206319	-0.01157	0.117917	0.046544	0.066327	0.121723
	0.070244	0.113721	0.078914	0.046513	-0.04155	0.08289	0.052334	0.076071	0.179847	0.063409	-0.03722	0.004568	0.092787	0.053769	0.000537	0.033421	0.116277	-0.0024	0.03369	-0.00937	0.10181	0.197779	-0.01134	0.116555	0.048871	0.073666	0.117976
	0.070755	0.115992	0.07367	0.048705	-0.03061	0.10881	0.059231	0.098365	0.186027	0.061464	-0.04648	0.00432	0.094877	0.052144	0.010616	0.031344	0.127847	-0.0026	0.036664	0.007432	0.10393	0.197597	-0.01345	0.109641	0.056993	0.068364	0.107687
	0.068281	0.1174	0.076879	0.059734	-0.02419	0.118318	0.070027	0.123463	0.186092	0.066255	-0.05248	0.01375	0.100079	0.051381	0.015866	0.034474	0.135895	-0.0045	0.039478	0.016163	0.106299	0.20555	-0.01559	0.107413	0.063027	0.074759	0.103709
	0.064961	0.124751	0.080993	0.071545	-0.0272	0.127845	0.075216	0.155777	0.181087	0.069595	-0.05552	0.018722	0.108441	0.056294	0.035323	0.040155	0.140033	-0.00557	0.038115	0.013826	0.109484	0.23016	-0.0125	0.108134	0.06613	0.086335	0.107579
	0.058697	0.11911	0.080531	0.081827	-0.02427	0.14321	0.080255	0.168169	0.183895	0.073586	-0.0593	0.023428	0.114394	0.057042	0.05824	0.027638	0.14362	-0.00696	0.037332	0.016149	0.113447	0.252513	-0.00966	0.107284	0.066426	0.11351	0.106368
	0.054049	0.121876	0.083337	0.088739	-0.01889	0.160324	0.084944	0.182664	0.191529	0.082345	-0.05076	0.027614	0.116561	0.059891	0.06359	0.017454	0.144658	-0.00915	0.036764	0.0112	0.119991	0.267215	-0.0073	0.109329	0.070431	0.130389	0.110607
	0.047989	0.119733	0.082863	0.101912	-0.01271	0.173892	0.087565	0.19825	0.177049	0.090628	-0.02679	0.031617	0.111074	0.061452	0.058208	0.009381	0.147606	-0.00929	0.031312	0.003964	0.121057	0.27559	0.001173	0.106808	0.072724	0.14425	0.111863
	0.046712	0.118572	0.077169	0.108072	-0.00784	0.179256	0.088044	0.202997	0.161033	0.100913	-0.00331	0.03602	0.108028	0.067128	0.050113	-0.00126	0.147086	-0.01015	0.027138	0.002405	0.122248	0.28008	0.002481	0.103255	0.069646	0.157496	0.10776
	0.054788	0.113776	0.071794	0.107028	0.00071	0.178707	0.092281	0.219231	0.181466	0.108233	0.008663	0.039498	0.106096	0.074423	0.050557	0.001025	0.150233	-0.01019	0.026676	0.002872	0.125666	0.287152	0.00211	0.098383	0.074031	0.163646	0.096629
	0.047556	0.10752	0.069067	0.11349	0.00874	0.176414	0.1023	0.237775	0.218983	0.120665	0.013293	0.042575	0.097989	0.083012	0.050793	0.00916	0.153308	-0.01079	0.021672	-0.00496	0.126053	0.291272	-0.00032	0.096993	0.080635	0.168701	0.086489
	0.050673	0.109551	0.066234	0.121917	0.021095	0.175235	0.106461	0.239456	0.264236	0.120352	0.01135	0.042298	0.092481	0.088981	0.052406	0.019541	0.155438	-0.01142	0.026348	-0.01114	0.128372	0.28736	-0.00555	0.101753	0.082619	0.17668	0.087761
	0.05319	0.108004	0.063721	0.125418	0.03549	0.176834	0.107192	0.238346	0.271087	0.120102	0.017909	0.043983	0.097792	0.085902	0.058411	0.037545	0.153928	-0.00986	0.031062	-0.01297	0.127641	0.286574	-0.00839	0.097215	0.089598	0.184735	0.087122
	0.062024	0.104919	0.065223	0.132653	0.049175	0.188693	0.106162	0.235685	0.25789	0.115602	0.018246	0.044826	0.093657	0.085169	0.075228	0.042105	0.155327	-0.01085	0.033605	-0.01596	0.124441	0.282662	-0.01008	0.100302	0.094523	0.196901	0.097062
	0.053125	0.104717	0.070132	0.132803	0.058533	0.204157	0.101067	0.236326	0.246293	0.12099	0.021624	0.045701	0.101344	0.085995	0.090512	0.039533	0.155168	-0.00852	0.041015	-0.00572	0.11834	0.278666	-0.01422	0.109764	0.092031	0.205011	0.104031
	0.058344	0.110852	0.072097	0.13455	0.086805	0.206031	0.099391	0.235903	0.252233	0.123681	0.018667	0.045614	0.102915	0.086343	0.08316	0.029986	0.156279	-0.00726	0.054003	0.003466	0.107438	0.281677	-0.01651	0.120643	0.091781	0.207006	0.107335
	0.052589	0.118551	0.073967	0.137857	0.101814	0.204336	0.096773	0.229864	0.252238	0.118587	0.029587	0.044342	0.101658	0.097167	0.077664	0.042655	0.151816	-0.00726	0.064985	0.00683	0.100476	0.272658	-0.01675	0.130271	0.093569	0.209048	0.11761
	0.060231	0.108014	0.080965	0.151897	0.105698	0.202026	0.093865	0.233772	0.24889	0.113562	0.044119	0.038465	0.109448	0.104035	0.071779	0.054599	0.14634	-0.0078	0.070678	0.00821	0.101699	0.265693	-0.01745	0.13483	0.094878	0.206713	0.11961
	0.051665	0.118094	0.087506	0.158906	0.101587	0.207422	0.091346	0.233426	0.247293	0.142661	0.048821	0.043464	0.107755	0.119876	0.067888	0.05616	0.12608	-0.00853	0.07838	0.007238	0.104263	0.26841	-0.01716	0.139393	0.09187	0.204977	0.130941
	0.049251	0.114764	0.085849	0.161807	0.100042	0.215807	0.089386	0.230916	0.252067	0.165704	0.03779	0.047539	0.114541	0.132074	0.060664	0.053435	0.130299	-0.00826	0.086206	-0.00081	0.10901	0.281891	-0.01852	0.148205	0.093372	0.210383	0.130789
	0.047659	0.129606	0.085032	0.159911	0.105501	0.225254	0.084898	0.219348	0.256869	0.176556	0.036146	0.056994	0.116219	0.124795	0.057283	0.060034	0.12926	-0.01116	0.090047	-0.01274	0.111992	0.294433	-0.01981	0.143539	0.09118	0.217032	0.135989
	0.051511	0.143517	0.086904	0.164393	0.121143	0.225169	0.0897	0.215713	0.268654	0.170296	0.025092	0.059504	0.121399	0.112419	0.046797	0.073271	0.128589	-0.01126	0.102463	-0.00727	0.111727	0.301927	-0.01734	0.14521	0.093423	0.221563	0.13995
	0.048922	0.124077	0.100791	0.160397	0.115535	0.22163	0.085641	0.207895	0.278545	0.179224	0.015622	0.077803	0.121858	0.117819	0.041494	0.081626	0.133763	-0.01322	0.109222	0.003029	0.114343	0.303124	-0.01731	0.157709	0.096359	0.214326	0.155984
	0.057447	0.136424	0.101259	0.161658	0.107119	0.219168	0.087633	0.203781	0.285986	0.179263	0.015039	0.090766	0.116362	0.118998	0.047262	0.081575	0.139635	-0.01232	0.103282	0.003307	0.114288	0.296537	-0.02013	0.149359	0.09846	0.212702	0.164589
	0.064545	0.139355	0.102786	0.159851	0.109489	0.217938	0.089796	0.199054	0.297857	0.17856	0.013853	0.081247	0.112293	0.127524	0.055943	0.076316	0.138701	-0.01238	0.111191	0.00176	0.120974	0.295339	-0.02093	0.154566	0.100839	0.207652	0.175405
	0.061564	0.12738	0.113866	0.168119	0.11742	0.218285	0.093143	0.205958	0.310232	0.18442	0.018009	0.07875	0.104025	0.133772	0.064298	0.0854	0.144938	-0.00714	0.128017	0.000929	0.125691	0.291925	-0.01704	0.16471	0.101115	0.20846	0.183588
	0.067175	0.143697	0.116646	0.17095	0.126005	0.231777	0.096111	0.21847	0.313435	0.184566	0.027986	0.088164	0.096805	0.140358	0.057903	0.091088	0.143909	-0.00308	0.149039	-0.00496	0.127509	0.286509	-0.00957	0.168662	0.097735	0.215164	0.174544
	0.068035	0.143832	0.12232	0.163788	0.127209	0.239768	0.091535	0.227276	0.30996	0.190265	0.039508	0.086414	0.104415	0.146274	0.050499	0.091509	0.143634	-0.00188	0.168836	-0.0075	0.12848	0.286145	-0.00207	0.174281	0.095431	0.215999	0.16931
	0.070505	0.15619	0.123377	0.161518	0.124594	0.242953	0.09048	0.238568	0.304616	0.190812	0.052052	0.097649	0.108625	0.154095	0.04957	0.089897	0.148917	-0.00364	0.169996	-0.00405	0.12604	0.284928	0.010825	0.183012	0.096244	0.216014	0.168655
	0.070315	0.163463	0.125962	0.174109	0.123457	0.235548	0.100034	0.240104	0.300624	0.192762	0.052179	0.101573	0.102871	0.154936	0.048618	0.092061	0.146137	-0.00505	0.148628	-0.00134	0.129417	0.284834	0.015653	0.179583	0.095361	0.212769	0.169436
	0.06441	0.14864	0.126859	0.184051	0.127042	0.226019	0.10079	0.244839	0.293447	0.208	0.04589	0.114059	0.100494	0.165841	0.042493	0.097475	0.142878	-0.00557	0.131652	-0.00324	0.136903	0.284829	0.02661	0.178435	0.088006	0.209393	0.178261
	0.067924	0.144314	0.12482	0.19733	0.127559	0.22121	0.10392	0.243587	0.283431	0.228084	0.037163	0.117513	0.097928	0.178189	0.049263	0.101922	0.138841	-0.00432	0.097724	-0.00212	0.131866	0.279295	0.030313	0.18874	0.08642	0.204339	0.174628
	0.06847	0.152849	0.118942	0.207103	0.124616	0.219765	0.096334	0.243307	0.27468	0.232229	0.025242	0.128426	0.105841	0.193582	0.055084	0.101642	0.136467	-0.00422	0.101067	-0.00549	0.124506	0.274688	0.03588	0.18811	0.081972	0.201715	0.186829
	0.077254	0.143786	0.110429	0.210677	0.12804	0.220184	0.092306	0.23924	0.269232	0.241614	0.017944	0.139329	0.104825	0.214647	0.055404	0.102177	0.135173	-0.00582	0.095099	-0.00439	0.126449	0.275745	0.045354	0.182688	0.077661	0.201945	0.180095
	0.070882	0.144444	0.112425	0.208255	0.125829	0.226657	0.092989	0.238157	0.268868	0.251955	0.015497	0.152632	0.108081	0.219895	0.046404	0.105468	0.130345	-0.00262	0.102101	-0.00397	0.130385	0.275114	0.04966	0.189469	0.072532	0.201749	0.180854
	0.069566	0.160299	0.117726	0.205558	0.126121	0.225269	0.091825	0.237662	0.274377	0.253023	0.009284	0.155562	0.1162	0.223233	0.041374	0.105674	0.126252	0.000357	0.118674	0.009704	0.142163	0.273664	0.061951	0.189944	0.075195	0.200525	0.183505
	0.078215	0.172356	0.112359	0.206259	0.128816	0.222703	0.09528	0.241019	0.27366	0.251985	0.006261	0.171184	0.124505	0.229137	0.035626	0.100872	0.125085	0.000124	0.118207	0.02835	0.149612	0.26799	0.066439	0.182739	0.073356	0.196716	0.177852
	0.080675	0.174515	0.109227	0.20918	0.129031	0.220693	0.094417	0.233434	0.273738	0.253322	0.008203	0.17672	0.133191	0.226342	0.035964	0.091845	0.118521	-0.00073	0.130486	0.01793	0.149721	0.262237	0.071044	0.173709	0.072155	0.189188	0.183178
1	0.072748	0.165442	0.117778	0.220559	0.129689	0.218424	0.091475	0.226977	0.274175	0.251238	0.018489	0.175428	0.136796	0.221652	0.029698	0.091667	0.114322	-0.00146	0.143085	0.005366	0.146734	0.25631	0.081087	0.188613	0.071393	0.190749	0.18417
	0.071745	0.167913	0.113232	0.228484	0.127844	0.213813	0.089217	0.220671	0.277085	0.254396	0.027709	0.168795	0.136829	0.235676	0.03586	0.086071	0.110602	-0.00049	0.145164	-0.00152	0.149665	0.252096	0.085376	0.191317	0.078627	0.191126	0.183899
	0.08482	0.159308	0.109009	0.235452	0.138837	0.20755	0.083515	0.222722	0.275069	0.264534	0.032327	0.167763	0.133569	0.227747	0.037231	0.083354	0.10925	-0.00142	0.16066	0.006801	0.148058	0.234884	0.092834	0.183245	0.080275	0.189098	0.19756
	0.084849	0.158387	0.112881	0.244125	0.142924	0.206606	0.082931	0.221326	0.275409	0.264425	0.03028	0.168342	0.136019	0.215607	0.035445	0.078383	0.104121	-0.00168	0.145987	0.024232	0.149831	0.222275	0.095005	0.172556	0.07475	0.188989	0.189487
	0.086381	0.162938	0.12189	0.246811	0.145733	0.205763	0.07613	0.222175	0.280666	0.268295	0.022413	0.170475	0.130802	0.216321	0.025563	0.088492	0.102044	-0.00084	0.156654	0.038366	0.148812	0.2141	0.091588	0.179984	0.072066	0.190526	0.185576
	0.089123	0.165649	0.129245	0.250062	0.146344	0.201085	0.073159	0.214407	0.283572	0.252807	0.015129	0.169922	0.130856	0.221879	0.02115	0.088552	0.094342	-0.00266	0.159393	0.033894	0.140791	0.219415	0.089712	0.18441	0.073074	0.182327	0.191333
	0.096512	0.182281	0.135981	0.251061	0.142515	0.193971	0.067842	0.209986	0.290395	0.243636	0.00706	0.176613	0.124252	0.228394	0.015607	0.086019	0.090677	-0.00565	0.199769	0.022366	0.136598	0.23487	0.089227	0.194296	0.074313	0.178175	0.189194
	0.094903	0.202513	0.136687	0.259583	0.143924	0.189291	0.068787	0.207035	0.297812	0.24574	0.00753	0.176554	0.127302	0.230214	0.011065	0.084439	0.086353	-0.00675	0.186777	0.020515	0.13796	0.226695	0.101451	0.214225	0.070504	0.17545	0.194378
	0.099513	0.205357	0.134096	0.259627	0.172206	0.185348	0.070243	0.205568	0.299991	0.246358	0.005884	0.166711	0.120447	0.228922	0.008217	0.088534	0.082092	-0.00993	0.205381	0.025116	0.154605	0.223608	0.118671	0.212297	0.071497	0.176047	0.184074
	0.095153	0.205201	0.127072	0.25391	0.160361	0.180694	0.068467	0.202256	0.302294	0.247574	0.004695	0.161069	0.11635	0.223024	0.009354	0.090151	0.081529	-0.00986	0.218116	0.025796	0.159617	0.231379	0.148208	0.215426	0.07514	0.18638	0.186896
	0.11012	0.191979	0.121738	0.254776	0.156803	0.175184	0.063606	0.202807	0.307322	0.251631	0.001904	0.153771	0.114158	0.228993	0.010044	0.090526	0.08042	-0.01141	0.215616	0.029032	0.161851	0.235052	0.145946	0.220535	0.084616	0.189544	0.184859
	0.131442	0.196477	0.112078	0.249258	0.140471	0.169182	0.061635	0.206261	0.307515	0.255278	-0.00059	0.146201	0.119717	0.231175	0.009094	0.08965	0.078489	-0.01343	0.241749	0.038478	0.160104	0.236259	0.1467	0.218244	0.08867	0.187773	0.186821
	0.140128	0.204766	0.113179	0.255091	0.13441	0.170462	0.058738	0.20929	0.310145	0.250857	-0.00043	0.148536	0.119338	0.224962	0.01336	0.089947	0.075238	-0.01469	0.298347	0.037447	0.160416	0.234695	0.160739	0.21346	0.093372	0.188164	0.186477
	0.165511	0.207027	0.111721	0.259556	0.130981	0.168287	0.055305	0.216213	0.304639	0.243737	-0.00093	0.149622	0.118204	0.224087	0.013906	0.090424	0.072266	-0.01656	0.297632	0.03736	0.167893	0.242084	0.185931	0.20879	0.098051	0.194385	0.185564
	0.176811	0.21248	0.109785	0.25045	0.129862	0.161721	0.052802	0.222247	0.300756	0.227672	-0.00132	0.149442	0.115009	0.216935	0.011983	0.090219	0.069729	-0.01917	0.289014	0.04366	0.171233	0.242844	0.191697	0.207115	0.095195	0.200206	0.190514
	0.178138	0.21552	0.111761	0.250121	0.126921	0.155856	0.053332	0.216393	0.298684	0.221237	0.002542	0.136644	0.121797	0.218877	0.009664	0.088214	0.068495	-0.02183	0.290236	0.048231	0.173963	0.238174	0.18108	0.214118	0.094323	0.201318	0.183028
	0.178398	0.228339	0.11226	0.259935	0.132241	0.158746	0.050092	0.210911	0.29696	0.213474	-0.00462	0.132187	0.123728	0.216826	0.010236	0.081959	0.064782	-0.02488	0.27398	0.038551	0.176022	0.247629	0.177873	0.204837	0.092442	0.202136	0.188836
	0.181856	0.240862	0.107659	0.264915	0.136811	0.159198	0.044644	0.206587	0.301147	0.209664	-0.01072	0.128742	0.126137	0.212166	0.001852	0.076063	0.064762	-0.02703	0.299523	0.045815	0.183032	0.260234	0.18222	0.213354	0.090864	0.198385	0.195625
	0.184068	0.246283	0.104478	0.251321	0.137934	0.1573	0.042526	0.211959	0.302235	0.219015	-0.01274	0.125775	0.129805	0.204416	0.001034	0.070074	0.063526	-0.02546	0.286247	0.060524	0.19524	0.273223	0.183047	0.214338	0.088393	0.19824	0.189407
	0.188126	0.251363	0.108753	0.249992	0.126252	0.152798	0.040255	0.22244	0.31178	0.228393	-0.01742	0.122615	0.136021	0.193609	-9.7e-05	0.067783	0.059036	-0.02198	0.26441	0.072565	0.20261	0.276501	0.187192	0.208996	0.08899	0.197531	0.189497
	0.192949	0.244551	0.113438	0.252816	0.127164	0.153914	0.038782	0.221696	0.30756	0.236854	-0.02012	0.118247	0.147185	0.191238	-0.00409	0.070564	0.054564	-0.01872	0.289154	0.074603	0.210606	0.283305	0.190186	0.218559	0.103415	0.204101	0.181974
	0.179612	0.247279	0.124916	0.227844	0.134632	0.151869	0.034381	0.227186	0.311736	0.2284	-0.0148	0.113431	0.147334	0.19597	-0.00647	0.076979	0.051409	-0.01413	0.270882	0.083697	0.208721	0.289751	0.198785	0.222416	0.113884	0.204527	0.183129
	0.166459	0.266607	0.13474	0.228818	0.124811	0.154242	0.027106	0.225039	0.307745	0.237116	-0.00216	0.10598	0.139724	0.19266	-0.00575	0.076799	0.047066	-0.00727	0.270858	0.08565	0.213517	0.305324	0.200119	0.226412	0.112062	0.206394	0.183043
	0.16189	0.275448	0.136524	0.248491	0.113805	0.143138	0.023805	0.219777	0.305197	0.235234	0.006056	0.104799	0.138976	0.192783	-0.0058	0.07784	0.050114	-0.00551	0.27761	0.086739	0.22137	0.310732	0.191939	0.238144	0.123181	0.202688	0.180686
	0.160238	0.272909	0.141777	0.257653	0.11124	0.143241	0.020578	0.222018	0.299993	0.243202	0.006134	0.108275	0.143529	0.186449	-0.00606	0.079024	0.050708	-0.00362	0.268219	0.084036	0.230745	0.313617	0.186708	0.238023	0.127724	0.197942	0.183294
	0.144814	0.274875	0.146768	0.258778	0.105666	0.144206	0.017739	0.231633	0.293081	0.251058	0.01229	0.117136	0.148997	0.189839	-0.01034	0.076372	0.048361	-0.00307	0.298036	0.08025	0.239384	0.320618	0.183057	0.24396	0.129418	0.192109	0.182941
	0.13882	0.274799	0.150937	0.252899	0.101964	0.134806	0.017975	0.225393	0.296733	0.247266	0.011691	0.130441	0.152876	0.179902	-0.01455	0.074395	0.04969	-0.0025	0.310515	0.07583	0.255231	0.329447	0.175795	0.246454	0.134803	0.181637	0.186107
	0.139646	0.276724	0.155142	0.264561	0.09097	0.13307	0.01446	0.216258	0.313697	0.238312	0.00806	0.134897	0.153065	0.174995	-0.0188	0.07151	0.04653	-0.00074	0.297016	0.069138	0.235092	0.342367	0.170194	0.250276	0.141821	0.170512	0.205751
	0.135944	0.282811	0.144856	0.285943	0.086639	0.130181	0.0118	0.207752	0.327564	0.244148	0.007124	0.125824	0.148842	0.172925	-0.02302	0.068553	0.044111	0.001188	0.313141	0.070413	0.26499	0.357203	0.16357	0.260033	0.140476	0.16667	0.226166
	0.130541	0.286851	0.143607	0.298062	0.085576	0.128857	0.008793	0.198285	0.329458	0.243786	0.002496	0.119108	0.150655	0.172593	-0.02511	0.072745	0.040002	0.005632	0.305472	0.071844	0.241894	0.359981	0.151879	0.252778	0.138545	0.160418	0.236233
	0.140399	0.288599	0.139889	0.294582	0.079964	0.125418	0.008339	0.195619	0.321427	0.252427	0.001266	0.112911	0.157242	0.17419	-0.03094	0.071301	0.039232	0.008619	0.299163	0.066878	0.222983	0.364658	0.129613	0.259165	0.138685	0.151011	0.246074
	0.143103	0.270238	0.148731	0.288891	0.076163	0.12105	0.007646	0.21867	0.320033	0.251107	0.001526	0.10674	0.158413	0.168094	-0.03143	0.069964	0.036815	0.01155	0.330121	0.065982	0.259964	0.367288	0.132129	0.262288	0.136515	0.152794	0.252069
	0.141895	0.265716	0.159132	0.270929	0.077228	0.115628	0.00703	0.233122	0.324967	0.24148	-0.0002	0.102394	0.147672	0.166261	-0.03315	0.07058	0.036545	0.012141	0.324992	0.072892	0.279962	0.372254	0.132627	0.264747	0.134507	0.167376	0.259952
	0.145537	0.256219	0.165235	0.26308	0.078459	0.109271	0.004899	0.251079	0.331887	0.240691	-0.00054	0.098199	0.141006	0.156334	-0.03399	0.069982	0.038661	0.014268	0.307504	0.072746	0.31549	0.372737	0.143125	0.266641	0.137961	0.16967	0.265339
	0.153228	0.252742	0.16309	0.257295	0.077496	0.105889	0.003767	0.277887	0.337822	0.243614	0.001717	0.100885	0.138281	0.15194	-0.0343	0.079617	0.033452	0.017657	0.320009	0.079659	0.318906	0.375981	0.144499	0.263884	0.143377	0.166313	0.270733
	0.152662	0.245396	0.160694	0.249814	0.079841	0.100747	0.003914	0.294479	0.336653	0.23995	0.003133	0.104977	0.136006	0.15029	-0.035	0.086806	0.030377	0.021292	0.310437	0.079454	0.328432	0.371345	0.148729	0.266971	0.139698	0.166361	0.27041
	0.140932	0.247212	0.160277	0.247413	0.074439	0.097828	0.008031	0.295737	0.347358	0.236822	0.004104	0.109388	0.147741	0.152933	-0.03698	0.088536	0.029018	0.028149	0.284385	0.089078	0.354129	0.374864	0.146033	0.272167	0.138635	0.163558	0.274972
	0.138077	0.244102	0.175087	0.246444	0.076578	0.093393	0.010169	0.308603	0.355497	0.237449	0.004548	0.113492	0.146638	0.159543	-0.03883	0.084211	0.024978	0.032089	0.309839	0.115872	0.387842	0.374853	0.14046	0.277969	0.140996	0.164937	0.282498
	0.139327	0.226194	0.174759	0.242643	0.072983	0.091492	0.012316	0.308216	0.362264	0.231158	0.001303	0.116781	0.145634	0.157279	-0.03789	0.077436	0.021938	0.037376	0.307966	0.136486	0.423614	0.358909	0.139159	0.27615	0.144276	0.168555	0.290586
	0.140517	0.230458	0.188538	0.240118	0.075608	0.087253	0.012669	0.313684	0.371261	0.227976	0.000605	0.112745	0.140256	0.154227	-0.03727	0.070874	0.018146	0.04285	0.289534	0.143195	0.455055	0.375279	0.137297	0.283781	0.150917	0.169287	0.291255
	0.136571	0.212794	0.199038	0.248095	0.07878	0.085311	0.022202	0.31881	0.379388	0.23246	-0.00254	0.121671	0.14582	0.149587	-0.03709	0.066333	0.01822	0.046493	0.304562	0.149979	0.469443	0.38643	0.145004	0.285329	0.153149	0.167272	0.296574
	0.134914	0.206201	0.204724	0.261679	0.083148	0.078607	0.025212	0.317883	0.399186	0.231785	-0.00938	0.121179	0.143664	0.151707	-0.03927	0.06461	0.015577	0.05228	0.341827	0.16447	0.471683	0.391531	0.139771	0.278532	0.150425	0.166711	0.299125
	0.132096	0.211209	0.199651	0.259598	0.097417	0.081886	0.026243	0.323025	0.423674	0.243016	-0.02066	0.114079	0.146255	0.152396	-0.03471	0.065128	0.011937	0.05474	0.309001	0.174528	0.447775	0.410112	0.132239	0.2825	0.145246	0.162175	0.295742
	0.137536	0.204439	0.199542	0.269137	0.106262	0.089389	0.031249	0.321495	0.435805	0.244747	-0.02232	0.118115	0.143694	0.161078	-0.03115	0.06818	0.010708	0.057078	0.304087	0.182522	0.443307	0.420279	0.127591	0.277818	0.138212	0.153441	0.292468
	0.142284	0.198164	0.195984	0.273124	0.10543	0.09573	0.039495	0.315026	0.443449	0.240338	-0.02024	0.124941	0.147019	0.164271	-0.03076	0.070637	0.009777	0.060922	0.321375	0.18187	0.431384	0.427783	0.127764	0.279392	0.134004	0.151821	0.286723
	0.149006	0.205911	0.184626	0.269537	0.11907	0.092275	0.052366	0.308294	0.434658	0.238107	-0.02025	0.13872	0.143963	0.169092	-0.02755	0.067665	0.009298	0.063512	0.29618	0.183806	0.389209	0.429831	0.124718	0.283909	0.137451	0.148761	0.277964
2	0.157184	0.20655	0.184887	0.276305	0.127774	0.092273	0.065907	0.313356	0.436661	0.238176	-0.02342	0.147417	0.148841	0.168954	-0.02406	0.065828	0.006537	0.070101	0.265122	0.185772	0.370521	0.435136	0.120793	0.287478	0.144207	0.159092	0.294439
	0.160633	0.204967	0.185233	0.28355	0.128714	0.09047	0.065888	0.319219	0.435778	0.240431	-0.033	0.154109	0.151184	0.164101	-0.01657	0.064568	0.00389	0.087141	0.270179	0.174109	0.370943	0.433673	0.109028	0.291437	0.146945	0.164417	0.3103
	0.167367	0.219828	0.184882	0.306141	0.134727	0.095614	0.072968	0.316417	0.458899	0.239713	-0.03504	0.159183	0.150015	0.148022	-0.01286	0.061088	0.00173	0.100566	0.267537	0.169077	0.361045	0.428169	0.111368	0.292889	0.152821	0.162301	0.323778
	0.168367	0.23183	0.1801	0.309368	0.128456	0.101254	0.074354	0.320818	0.455131	0.239954	-0.04142	0.158871	0.15017	0.143546	-0.00871	0.059996	0.000823	0.114558	0.280758	0.172722	0.345791	0.413385	0.121407	0.292861	0.151255	0.163118	0.330778
	0.175269	0.248046	0.175082	0.316494	0.129573	0.100011	0.079194	0.322492	0.454889	0.235985	-0.04575	0.146969	0.151721	0.14058	-0.00542	0.061241	-0.00024	0.128106	0.292277	0.17191	0.358301	0.390416	0.125684	0.293096	0.149592	0.156639	0.34032
	0.170801	0.251333	0.17656	0.309506	0.128977	0.106197	0.076061	0.320411	0.458433	0.226655	-0.05483	0.142381	0.149704	0.138331	-0.00469	0.062245	-0.00092	0.138228	0.296872	0.163859	0.350766	0.377394	0.129198	0.301268	0.155227	0.158508	0.34651
	0.169427	0.24782	0.176248	0.307406	0.125703	0.108038	0.076733	0.317573	0.441578	0.224372	-0.06538	0.140052	0.151689	0.136706	0.000221	0.06061	-0.00128	0.141664	0.292604	0.160809	0.341036	0.379534	0.131662	0.292941	0.154615	0.164358	0.344108
	0.158297	0.23928	0.171754	0.299974	0.124951	0.106296	0.079307	0.321632	0.397753	0.218057	-0.0689	0.135919	0.146659	0.130053	0.00519	0.060115	-0.00459	0.141306	0.289224	0.161465	0.340259	0.388633	0.131077	0.291046	0.146564	0.168339	0.34327
	0.165871	0.241907	0.175617	0.293476	0.12741	0.108235	0.077819	0.330342	0.396438	0.221002	-0.07687	0.132891	0.146169	0.132121	0.002278	0.055853	-0.00901	0.140601	0.28705	0.154723	0.338421	0.393386	0.129591	0.295635	0.138337	0.171106	0.347754
	0.169547	0.232006	0.171568	0.301004	0.147224	0.117216	0.078361	0.334912	0.405847	0.216506	-0.07876	0.132045	0.149856	0.137421	0.004771	0.061555	-0.00973	0.147868	0.28794	0.159439	0.340735	0.397452	0.128621	0.291436	0.135527	0.1709	0.353925
	0.171465	0.218187	0.165319	0.308442	0.167646	0.121639	0.080041	0.342758	0.41678	0.215314	-0.0769	0.131553	0.156289	0.13982	0.001293	0.059359	-0.00966	0.162304	0.260763	0.171441	0.339843	0.40056	0.143688	0.298593	0.136481	0.165997	0.350261
	0.171233	0.214938	0.166577	0.295803	0.181412	0.118546	0.085242	0.343399	0.422724	0.210464	-0.08306	0.132965	0.161473	0.139693	-0.00169	0.062335	-0.00788	0.174046	0.205098	0.172808	0.349887	0.400008	0.150378	0.302601	0.14222	0.157168	0.349477
	0.169756	0.223246	0.161723	0.306518	0.175064	0.110701	0.09533	0.338044	0.428001	0.208554	-0.08602	0.132625	0.163868	0.134844	-0.00503	0.069953	-0.00683	0.173673	0.190874	0.157093	0.364602	0.38868	0.1576	0.321063	0.151067	0.151282	0.360122
	0.168584	0.253259	0.158276	0.312942	0.167507	0.119919	0.107535	0.332075	0.43176	0.202664	-0.08878	0.13272	0.162987	0.134048	-0.00779	0.056348	-0.00546	0.187362	0.198028	0.143783	0.368718	0.379747	0.164089	0.30351	0.154142	0.148357	0.358632
	0.168243	0.265634	0.151049	0.315892	0.166096	0.131284	0.123419	0.320013	0.433682	0.193451	-0.0895	0.130829	0.161999	0.136479	-0.01517	0.047731	-0.00399	0.196601	0.226249	0.140337	0.401228	0.392865	0.167682	0.304739	0.156759	0.149305	0.365394
	0.166596	0.267972	0.151574	0.31568	0.170701	0.128108	0.142083	0.313628	0.429596	0.188259	-0.09088	0.125798	0.165045	0.140746	-0.01687	0.04317	-0.00813	0.19645	0.249514	0.138718	0.443269	0.392914	0.167475	0.303858	0.16465	0.148106	0.361775
	0.167323	0.270572	0.152605	0.314243	0.16692	0.11726	0.154952	0.307643	0.41567	0.182871	-0.09573	0.124237	0.16447	0.139271	-0.02393	0.039677	-0.00537	0.197804	0.267749	0.129947	0.464249	0.391726	0.156538	0.308237	0.169732	0.146419	0.367084
	0.167223	0.280046	0.145178	0.321025	0.160092	0.114072	0.145405	0.303494	0.41072	0.175354	-0.09956	0.122892	0.164562	0.132641	-0.02627	0.036406	-0.00482	0.196973	0.285429	0.125987	0.483262	0.383539	0.14773	0.317426	0.174333	0.143256	0.370154
	0.166408	0.274611	0.143659	0.308444	0.154638	0.113526	0.163085	0.299466	0.394694	0.176504	-0.09997	0.120004	0.158566	0.129361	-0.02406	0.034489	-0.00452	0.199066	0.291643	0.123252	0.490401	0.370513	0.158618	0.319111	0.179629	0.144372	0.369519
	0.159656	0.270262	0.141727	0.324283	0.159429	0.118102	0.162852	0.284274	0.389444	0.176813	-0.10522	0.117159	0.156263	0.128904	-0.02744	0.037149	-0.00463	0.19417	0.302663	0.127095	0.49524	0.36409	0.167932	0.33035	0.183333	0.145301	0.38067
	0.165755	0.278595	0.144482	0.326872	0.164608	0.130788	0.173007	0.271089	0.39086	0.173715	-0.11078	0.121362	0.150996	0.127001	-0.03291	0.040742	-0.00402	0.194441	0.306289	0.135598	0.511123	0.361791	0.168154	0.327293	0.186164	0.143016	0.371485
	0.172435	0.285725	0.138435	0.335402	0.168719	0.147924	0.179878	0.270928	0.395354	0.170612	-0.10872	0.121682	0.150056	0.125528	-0.03183	0.043122	-0.00227	0.199237	0.289571	0.137666	0.506337	0.352526	0.165057	0.329359	0.186667	0.150568	0.369066
	0.168856	0.292032	0.135358	0.303006	0.155733	0.157696	0.169292	0.271323	0.385027	0.166987	-0.11435	0.124216	0.156312	0.125148	-0.02966	0.040224	-0.00237	0.201927	0.272673	0.139498	0.483385	0.352744	0.168636	0.327541	0.187228	0.154582	0.357248
	0.179982	0.298993	0.140884	0.291507	0.166541	0.161829	0.171744	0.270286	0.370514	0.162332	-0.11384	0.121482	0.162603	0.130528	-0.034	0.041173	-0.00619	0.205173	0.289224	0.138697	0.43978	0.343544	0.167464	0.323035	0.185843	0.154295	0.364612
	0.203372	0.307782	0.135248	0.313818	0.178577	0.16732	0.156994	0.26931	0.360314	0.161076	-0.11554	0.118151	0.166725	0.132283	-0.03432	0.043265	-0.00741	0.207563	0.29837	0.131522	0.420329	0.341531	0.163667	0.32208	0.182636	0.156646	0.368544
	0.203512	0.315563	0.12966	0.329436	0.184299	0.162202	0.140935	0.290029	0.35137	0.163834	-0.11645	0.121007	0.17379	0.124275	-0.03486	0.038246	-0.00463	0.220691	0.303033	0.135364	0.402074	0.335165	0.171709	0.326303	0.180329	0.161591	0.374282
	0.187801	0.309629	0.128596	0.330326	0.182401	0.160188	0.151447	0.22575	0.362622	0.168592	-0.12086	0.119194	0.172867	0.126224	-0.03521	0.036457	-0.00279	0.23057	0.316038	0.137308	0.400946	0.326146	0.176943	0.333039	0.183519	0.157183	0.370365
	0.178065	0.303445	0.121521	0.300945	0.182771	0.155343	0.157938	0.200566	0.366803	0.167732	-0.12768	0.119166	0.172206	0.121467	-0.03992	0.036966	-0.00158	0.230604	0.315039	0.151798	0.411329	0.321177	0.176261	0.334015	0.182982	0.155579	0.368082
	0.174542	0.297479	0.118034	0.308807	0.183959	0.149649	0.170352	0.215707	0.370779	0.175106	-0.12465	0.122288	0.175193	0.119003	-0.04486	0.039101	-0.00522	0.231112	0.301475	0.150779	0.39533	0.323434	0.186517	0.327804	0.184663	0.158778	0.370812
	0.166001	0.287011	0.107948	0.315889	0.181328	0.144545	0.185296	0.263235	0.390928	0.173784	-0.12505	0.128548	0.174059	0.118028	-0.04566	0.047048	-0.00714	0.22564	0.298293	0.158013	0.368777	0.303304	0.203	0.329563	0.180418	0.161223	0.375579
	0.155343	0.282866	0.103956	0.33888	0.173402	0.141069	0.192017	0.308429	0.401549	0.168306	-0.12852	0.128632	0.173015	0.114724	-0.0526	0.047135	-0.00606	0.219222	0.302201	0.163322	0.355146	0.290496	0.210687	0.322059	0.181381	0.161701	0.380387
	0.134147	0.275257	0.104455	0.329807	0.175805	0.147696	0.189065	0.306018	0.411493	0.168628	-0.13537	0.131619	0.172421	0.119437	-0.0512	0.050278	-0.00618	0.211618	0.299267	0.1651	0.359515	0.297425	0.217276	0.329967	0.182553	0.162645	0.385122
	0.131962	0.273405	0.106294	0.334737	0.184146	0.154658	0.1876	0.289566	0.409584	0.169117	-0.13212	0.131247	0.173592	0.119306	-0.05533	0.053935	-0.00448	0.207513	0.306619	0.163472	0.354924	0.299862	0.222768	0.327509	0.18448	0.167549	0.38278
	0.140266	0.27528	0.118848	0.329736	0.180787	0.155715	0.184814	0.279526	0.420589	0.16628	-0.1326	0.131219	0.171182	0.124362	-0.04941	0.051726	-0.00887	0.203019	0.314782	0.1606	0.337445	0.293238	0.218097	0.3329	0.190858	0.17407	0.390182
	0.113299	0.270787	0.136667	0.329974	0.178352	0.157383	0.182028	0.281496	0.421636	0.164194	-0.13609	0.131859	0.17116	0.129271	-0.05865	0.048255	-0.01035	0.196357	0.322803	0.161971	0.315393	0.298074	0.209298	0.333555	0.194975	0.181246	0.389574
	0.099235	0.27183	0.129937	0.328901	0.17134	0.15705	0.180032	0.277239	0.419312	0.156665	-0.14093	0.128906	0.175648	0.146868	-0.05669	0.045538	-0.01333	0.191059	0.32607	0.163682	0.323205	0.29697	0.211693	0.330955	0.196894	0.180433	0.39335
	0.101417	0.288425	0.140799	0.334686	0.16775	0.16639	0.185681	0.279895	0.430383	0.155059	-0.13712	0.122053	0.174937	0.15408	-0.06325	0.042063	-0.01062	0.186135	0.322539	0.166226	0.336484	0.291907	0.209158	0.327658	0.199988	0.179913	0.398087
	0.11996	0.273098	0.143893	0.335511	0.162583	0.183475	0.191219	0.278343	0.416215	0.144875	-0.12703	0.120939	0.173694	0.163094	-0.07	0.042544	-0.01052	0.183138	0.321776	0.163349	0.353589	0.276819	0.21045	0.319203	0.202957	0.179874	0.399673
	0.124022	0.265188	0.148027	0.318003	0.158475	0.182753	0.199441	0.271551	0.413848	0.140688	-0.13116	0.126369	0.16848	0.176025	-0.06209	0.039089	-0.01163	0.177713	0.323995	0.160577	0.351046	0.267324	0.210357	0.321218	0.202824	0.180315	0.392372
	0.125032	0.257577	0.145941	0.320257	0.155423	0.193429	0.204867	0.266624	0.394786	0.133145	-0.13253	0.125827	0.165066	0.178832	-0.05956	0.036409	-0.01114	0.175959	0.327665	0.151428	0.339537	0.282836	0.213453	0.320984	0.200852	0.17182	0.390924
	0.152662	0.275038	0.143282	0.331343	0.164177	0.196198	0.200472	0.272839	0.390762	0.116106	-0.13792	0.128511	0.159246	0.186095	-0.07032	0.033318	-0.00856	0.171857	0.324016	0.155195	0.336992	0.298509	0.216993	0.315757	0.201175	0.15375	0.380077
	0.172093	0.275238	0.15008	0.332879	0.166549	0.192457	0.198432	0.280712	0.37637	0.114067	-0.13548	0.124254	0.156819	0.184105	-0.02869	0.025806	-0.01065	0.171968	0.325449	0.156512	0.339252	0.303389	0.218344	0.317545	0.191931	0.153054	0.360103
	0.18656	0.271496	0.165853	0.340767	0.156716	0.182948	0.192833	0.285567	0.373502	0.118293	-0.13566	0.126034	0.153366	0.17833	-0.03611	0.02314	0.00082	0.170515	0.329564	0.154453	0.33904	0.303519	0.215672	0.317439	0.187796	0.165563	0.355481
	0.183222	0.266015	0.165231	0.36427	0.154211	0.182595	0.187675	0.289967	0.362947	0.113778	-0.12585	0.124929	0.147024	0.169372	-0.03328	0.020611	0.011664	0.177701	0.33157	0.157508	0.335225	0.300434	0.213135	0.312008	0.193264	0.172925	0.35335
	0.187767	0.278109	0.160275	0.365588	0.1546	0.177001	0.185194	0.268635	0.368425	0.113058	-0.12926	0.130213	0.145793	0.15928	-0.03302	0.019453	0.028241	0.177807	0.330856	0.161084	0.34253	0.301648	0.20923	0.317639	0.207012	0.177666	0.352631
	0.184617	0.266685	0.153483	0.358143	0.157037	0.177402	0.177211	0.272819	0.366742	0.101941	-0.13376	0.12467	0.143977	0.1495	-0.03327	0.016527	0.042715	0.179388	0.326904	0.163137	0.350366	0.298116	0.198577	0.305208	0.209693	0.170844	0.353644
3	0.194295	0.251834	0.16307	0.350285	0.156274	0.183945	0.177845	0.270379	0.380484	0.097981	-0.14165	0.121642	0.138893	0.151576	-0.02246	0.011902	0.049325	0.172611	0.328526	0.157946	0.349887	0.29123	0.195933	0.311645	0.20602	0.159885	0.354645
	0.20889	0.246962	0.173175	0.338444	0.155102	0.181793	0.181376	0.27851	0.369822	0.091873	-0.14154	0.119139	0.135808	0.156757	-0.01796	0.010976	0.054944	0.167611	0.331776	0.159732	0.338928	0.283473	0.191063	0.330103	0.210303	0.158698	0.355831
	0.225169	0.260297	0.170818	0.345744	0.150988	0.18933	0.179548	0.277974	0.373172	0.088035	-0.1361	0.118937	0.131945	0.157532	-0.01321	0.008807	0.059635	0.169004	0.332323	0.168894	0.333688	0.29052	0.195463	0.302413	0.209959	0.161598	0.357848
	0.19721	0.270181	0.165944	0.333499	0.158257	0.192465	0.182722	0.277639	0.373965	0.080399	-0.13682	0.118433	0.136655	0.148438	0.008155	0.007649	0.055953	0.167976	0.328579	0.172262	0.330355	0.31687	0.199096	0.305022	0.209633	0.170353	0.360629
	0.158049	0.274435	0.171029	0.332826	0.171975	0.187846	0.18802	0.287903	0.360857	0.079162	-0.13583	0.11818	0.14617	0.140372	0.021278	0.006419	0.055205	0.17095	0.320741	0.169652	0.331858	0.328568	0.199752	0.297712	0.210873	0.173781	0.349276
	0.137546	0.278348	0.181586	0.344409	0.190488	0.186653	0.186763	0.291163	0.350063	0.076516	-0.1311	0.117473	0.14497	0.141425	0.022911	0.001545	0.062313	0.169872	0.317937	0.175047	0.326104	0.32032	0.198906	0.286213	0.212424	0.171314	0.347593
	0.126349	0.282499	0.183281	0.346242	0.199883	0.171046	0.188263	0.288738	0.340186	0.068603	-0.12076	0.115485	0.143433	0.13545	0.02514	0.001299	0.06313	0.169462	0.310053	0.183826	0.321096	0.322734	0.198399	0.280067	0.210334	0.171176	0.35196
	0.152775	0.294831	0.187825	0.336601	0.202113	0.160546	0.18565	0.278917	0.340539	0.063749	-0.11341	0.114243	0.139265	0.131095	0.033264	0.000855	0.064628	0.171252	0.299692	0.18986	0.329389	0.335894	0.195324	0.287273	0.213143	0.170687	0.362825
	0.144366	0.30185	0.197798	0.352435	0.199584	0.154808	0.175778	0.270099	0.347314	0.06421	-0.11265	0.112291	0.137615	0.130659	0.037715	-0.0048	0.070273	0.164394	0.291576	0.193424	0.336939	0.340696	0.191251	0.296362	0.211746	0.179058	0.364007
	0.154421	0.309442	0.207961	0.373487	0.183913	0.158281	0.171051	0.263194	0.350026	0.061813	-0.11307	0.112798	0.135058	0.123246	0.039154	-0.01037	0.073064	0.165622	0.284525	0.196459	0.337161	0.357113	0.187118	0.293128	0.209458	0.184902	0.366441
	0.169818	0.310554	0.20973	0.369811	0.191668	0.150835	0.172168	0.267349	0.355911	0.061352	-0.108	0.11276	0.132061	0.132335	0.045635	-0.01608	0.065569	0.164539	0.282616	0.20164	0.336497	0.36631	0.1835	0.289987	0.208644	0.191898	0.36346
	0.185041	0.312598	0.207778	0.377163	0.213704	0.15147	0.171233	0.2797	0.365828	0.054762	-0.10015	0.107081	0.127857	0.133749	0.045951	-0.01864	0.072224	0.164515	0.287283	0.198044	0.334138	0.363478	0.180433	0.289398	0.212984	0.196317	0.366031
	0.185372	0.309787	0.211058	0.382462	0.222025	0.146281	0.166857	0.302141	0.364762	0.05316	-0.09818	0.101939	0.127407	0.131791	0.04735	-0.02043	0.077189	0.169916	0.289448	0.189284	0.329977	0.362861	0.175671	0.292449	0.228697	0.185729	0.376619
	0.172677	0.315846	0.210978	0.380061	0.220154	0.150323	0.163325	0.348941	0.3627	0.051186	-0.09784	0.101323	0.132553	0.125792	0.052393	-0.0207	0.096226	0.170083	0.293543	0.1845	0.324897	0.362638	0.174772	0.297395	0.244625	0.184815	0.392768
	0.155817	0.325246	0.220867	0.359711	0.21727	0.140001	0.154281	0.398498	0.365806	0.050551	-0.09951	0.099555	0.134891	0.121106	0.065073	-0.02154	0.112148	0.17777	0.296679	0.182758	0.330333	0.356929	0.172299	0.294668	0.24888	0.192546	0.403867
	0.137571	0.337047	0.237774	0.365523	0.21966	0.140754	0.153778	0.44848	0.364766	0.052273	-0.09943	0.094348	0.140422	0.115511	0.073681	-0.02471	0.124653	0.17474	0.301801	0.170837	0.33432	0.350129	0.168999	0.298231	0.255891	0.193569	0.40527
	0.127375	0.343731	0.243543	0.362971	0.22993	0.126969	0.172561	0.47787	0.361878	0.045265	-0.10087	0.092894	0.147383	0.111229	0.075448	-0.02673	0.124713	0.176159	0.311368	0.170392	0.336217	0.349272	0.172393	0.300517	0.259876	0.202361	0.406766
	0.128051	0.331834	0.253898	0.355113	0.232857	0.120829	0.189821	0.491317	0.367165	0.042789	-0.09664	0.089723	0.155622	0.111564	0.07155	-0.02248	0.123381	0.177675	0.317129	0.17463	0.331945	0.360768	0.169426	0.299451	0.250686	0.209506	0.398217
	0.134534	0.327687	0.26612	0.359808	0.235869	0.119764	0.186605	0.494708	0.36491	0.040617	-0.09732	0.091584	0.156971	0.108942	0.058117	-0.02272	0.124665	0.172505	0.316833	0.182206	0.332891	0.364805	0.165168	0.29173	0.258056	0.208875	0.394091
	0.131193	0.32748	0.271279	0.379875	0.225436	0.117746	0.162828	0.490856	0.365906	0.039241	-0.09697	0.086315	0.158457	0.107925	0.042779	-0.02094	0.129848	0.171795	0.321416	0.178752	0.332639	0.377447	0.161117	0.285153	0.261593	0.208745	0.390985
	0.131721	0.328835	0.273693	0.368292	0.206311	0.113785	0.162392	0.494321	0.362611	0.033019	-0.10111	0.085948	0.153091	0.109447	0.038025	-0.01891	0.127494	0.173277	0.315286	0.165892	0.337682	0.389155	0.156391	0.279726	0.263577	0.206423	0.390332
	0.122153	0.325179	0.266049	0.345425	0.19915	0.117671	0.161123	0.48213	0.37264	0.033772	-0.11044	0.085047	0.147729	0.103747	0.035806	-0.02355	0.125847	0.172679	0.314561	0.165214	0.346139	0.404155	0.151928	0.277827	0.240903	0.204284	0.38222
	0.121844	0.323312	0.259865	0.359445	0.201031	0.107241	0.159785	0.443408	0.385617	0.032623	-0.10772	0.082864	0.145137	0.103986	0.031711	-0.02369	0.124507	0.177757	0.316267	0.169564	0.344829	0.420018	0.147728	0.279647	0.226584	0.201476	0.375701
	0.122982	0.322197	0.254094	0.352811	0.204483	0.102611	0.172343	0.409372	0.380479	0.029137	-0.08939	0.079267	0.143605	0.101674	0.027623	-0.01923	0.128813	0.185715	0.31148	0.166626	0.331615	0.437421	0.144333	0.28033	0.236168	0.198136	0.368747
	0.116289	0.326297	0.25194	0.338351	0.198154	0.104942	0.179412	0.382369	0.381102	0.026693	-0.07242	0.077834	0.145603	0.101809	0.029397	-0.01853	0.131621	0.19191	0.306686	0.160939	0.343309	0.444588	0.140229	0.280244	0.25195	0.187327	0.357373
	0.108357	0.322538	0.259349	0.332683	0.214373	0.100837	0.186576	0.373415	0.36215	0.029349	-0.06993	0.075241	0.151013	0.102192	0.030637	-0.01899	0.134237	0.194109	0.298362	0.157581	0.363994	0.449211	0.137709	0.284584	0.251463	0.188731	0.353611
	0.109062	0.323178	0.273606	0.349464	0.241323	0.102476	0.188401	0.394724	0.353633	0.039493	-0.07032	0.073431	0.153808	0.096458	0.02727	-0.01863	0.133513	0.194662	0.287222	0.160728	0.384742	0.452941	0.140002	0.291387	0.238436	0.203578	0.3489
	0.100128	0.33041	0.277512	0.328215	0.259913	0.093223	0.189621	0.414065	0.343487	0.04215	-0.07164	0.073387	0.160431	0.091251	0.018565	-0.01402	0.134951	0.196194	0.282904	0.159793	0.402607	0.460577	0.135273	0.304829	0.233786	0.215486	0.334084
	0.092604	0.334801	0.278565	0.317435	0.256196	0.092317	0.180968	0.415382	0.342894	0.039434	-0.07769	0.074256	0.167018	0.094252	0.01475	-0.00155	0.140983	0.200376	0.28502	0.162519	0.423745	0.479276	0.131366	0.310118	0.249676	0.208629	0.339905
	0.090554	0.325228	0.278311	0.322832	0.251389	0.087492	0.179554	0.406584	0.330333	0.029843	-0.06758	0.074447	0.163294	0.112209	0.009566	0.007471	0.142091	0.204791	0.286816	0.161184	0.445162	0.483968	0.127136	0.314131	0.263442	0.207347	0.332454
	0.094381	0.333213	0.276795	0.335992	0.249368	0.089021	0.187099	0.383953	0.321631	0.030856	-0.06032	0.072413	0.161462	0.120437	0.007919	0.016605	0.140679	0.206268	0.285302	0.154811	0.456808	0.475695	0.125503	0.312155	0.267196	0.212033	0.338416
	0.092057	0.351496	0.279484	0.327703	0.245422	0.080543	0.189946	0.347764	0.313063	0.024642	-0.06193	0.074255	0.15597	0.122774	0.004158	0.013971	0.138633	0.202643	0.283628	0.1513	0.45883	0.471177	0.120098	0.304425	0.266328	0.215754	0.339833
	0.082471	0.355262	0.280496	0.311561	0.241631	0.080246	0.189698	0.331576	0.312794	0.022492	-0.06443	0.070901	0.154207	0.123975	0.000344	0.003766	0.136526	0.201228	0.282991	0.150403	0.464016	0.472163	0.117151	0.305041	0.259104	0.219424	0.346754
	0.072889	0.348643	0.282377	0.326167	0.244674	0.082292	0.195166	0.351699	0.312501	0.015833	-0.06138	0.065657	0.152635	0.128517	-0.00436	-0.00689	0.130796	0.200265	0.289783	0.141148	0.470919	0.474717	0.120734	0.306912	0.258518	0.218807	0.377432
	0.069579	0.340132	0.278864	0.325186	0.245791	0.072471	0.191865	0.354489	0.313868	0.01218	-0.0581	0.061637	0.151041	0.132782	-0.00398	-0.01017	0.12988	0.196831	0.291505	0.128208	0.469183	0.486932	0.124619	0.308197	0.25951	0.218578	0.409717
	0.064628	0.343853	0.273429	0.309117	0.244165	0.072327	0.187489	0.318046	0.30811	0.009847	-0.04867	0.058707	0.152717	0.132122	-0.0059	-0.00897	0.123668	0.193735	0.297365	0.123272	0.463051	0.493025	0.136009	0.307905	0.264472	0.220949	0.437738
	0.058207	0.336592	0.269752	0.298183	0.247196	0.071955	0.18597	0.311207	0.311389	0.008896	-0.03702	0.055369	0.151391	0.129577	-0.00587	-0.0337	0.11884	0.187887	0.289223	0.125558	0.45831	0.494259	0.136568	0.308557	0.275259	0.217966	0.474469
	0.057929	0.332847	0.26768	0.29714	0.243152	0.072379	0.184264	0.303022	0.304489	0.007802	-0.03448	0.055285	0.151256	0.126727	-0.01153	-0.03772	0.117486	0.18629	0.281911	0.130079	0.453413	0.499392	0.132167	0.306629	0.284425	0.219168	0.495363
	0.059386	0.341703	0.265196	0.294742	0.233874	0.070301	0.179453	0.319618	0.311589	0.014027	-0.03432	0.051556	0.150496	0.125665	-0.01373	-0.02279	0.11649	0.180796	0.278745	0.124507	0.454302	0.504283	0.128565	0.305397	0.28511	0.217845	0.499067
	0.073867	0.333251	0.267846	0.284106	0.224251	0.075284	0.176744	0.35125	0.323809	0.015978	-0.02571	0.05169	0.149568	0.125317	-0.01593	-0.02783	0.115283	0.178842	0.279961	0.117308	0.460385	0.506631	0.124538	0.29798	0.280457	0.211905	0.495945
	0.083214	0.324109	0.274771	0.281409	0.232023	0.06582	0.174521	0.341751	0.325431	0.016229	-0.01626	0.053323	0.147238	0.121601	-0.01244	-0.03053	0.11476	0.181276	0.293764	0.113419	0.459095	0.514422	0.122583	0.28867	0.276863	0.201738	0.486111
	0.071476	0.310075	0.284407	0.286515	0.220342	0.065581	0.168834	0.314208	0.336555	0.021926	-0.01023	0.053594	0.146895	0.12521	-0.0111	-0.0218	0.120913	0.181696	0.307739	0.106331	0.452931	0.5293	0.115057	0.281866	0.274832	0.20669	0.480133
	0.070508	0.311868	0.29441	0.298282	0.197287	0.078288	0.170966	0.301226	0.349845	0.034153	0.003173	0.052853	0.147034	0.126599	-0.02082	-0.02101	0.122385	0.183697	0.314248	0.099121	0.447732	0.543292	0.107179	0.2839	0.267824	0.211537	0.485582
	0.076944	0.32899	0.296422	0.31257	0.208488	0.083119	0.176075	0.301416	0.336147	0.046271	0.018549	0.056242	0.144115	0.122131	-0.02879	-0.02536	0.117989	0.184497	0.313735	0.099772	0.444698	0.55512	0.108947	0.281071	0.265675	0.224434	0.486522
	0.063054	0.327182	0.302447	0.320425	0.190605	0.084578	0.187417	0.325904	0.334607	0.043583	0.015303	0.054389	0.141305	0.112313	-0.02812	-0.0228	0.115923	0.178039	0.309125	0.105027	0.445381	0.557482	0.107229	0.279183	0.26551	0.225948	0.487745
	0.066393	0.324272	0.305272	0.318784	0.174521	0.100825	0.174741	0.343616	0.330973	0.039207	0.004663	0.048844	0.140477	0.109865	-0.02409	-0.02133	0.114716	0.17541	0.309298	0.113863	0.446271	0.554409	0.105854	0.273622	0.262872	0.225141	0.498924
4	0.068024	0.316465	0.310741	0.320439	0.18187	0.120821	0.163692	0.338144	0.332727	0.026975	-0.00496	0.049814	0.136542	0.114439	-0.0259	-0.02006	0.110055	0.174473	0.313434	0.116607	0.452345	0.546164	0.102445	0.274591	0.26002	0.228734	0.506195
	0.066611	0.318213	0.311675	0.315236	0.164144	0.137787	0.155218	0.337416	0.340392	0.026294	-0.01279	0.048488	0.136689	0.11731	-0.0186	-0.02246	0.106152	0.172826	0.31636	0.112189	0.452253	0.539707	0.099082	0.278176	0.265667	0.230896	0.510786
	0.066122	0.306805	0.301502	0.326607	0.158114	0.136762	0.15981	0.347113	0.342748	0.032119	-0.02077	0.044685	0.142466	0.111143	-0.01352	-0.02219	0.105883	0.168265	0.325274	0.106065	0.454226	0.547211	0.097486	0.285093	0.276087	0.235161	0.518864
	0.057287	0.297273	0.295045	0.332623	0.166786	0.134403	0.163595	0.359789	0.344931	0.044242	-0.01995	0.043974	0.152445	0.099569	-0.01984	-0.02594	0.102612	0.166806	0.328263	0.11048	0.458676	0.56376	0.094753	0.290304	0.280738	0.241853	0.518465
	0.051366	0.289415	0.291125	0.336222	0.162423	0.121758	0.163	0.377741	0.3449	0.054944	-0.01998	0.046952	0.158547	0.099627	-0.01479	-0.02607	0.105726	0.166589	0.327096	0.114303	0.459754	0.559757	0.09295	0.293519	0.279023	0.242351	0.521328
	0.049359	0.293899	0.289316	0.342164	0.167446	0.116061	0.16174	0.380253	0.34658	0.051557	-0.01537	0.050478	0.160187	0.100623	-0.01793	-0.04222	0.105536	0.166408	0.325756	0.109988	0.447646	0.557857	0.091586	0.300998	0.283494	0.235711	0.525166
	0.050186	0.296075	0.299166	0.344662	0.183936	0.121645	0.157809	0.363179	0.347991	0.05559	-0.00429	0.049026	0.160522	0.096698	-0.01897	-0.05041	0.102698	0.161578	0.322501	0.105921	0.44079	0.541729	0.088777	0.308703	0.287056	0.227802	0.525073
	0.055274	0.279524	0.311179	0.339256	0.182507	0.122168	0.153004	0.342945	0.340077	0.064683	-0.00716	0.04599	0.16012	0.091879	-0.01316	-0.05001	0.103294	0.159745	0.318957	0.10322	0.426947	0.536413	0.085307	0.312729	0.291759	0.225318	0.539947
	0.055009	0.265301	0.307274	0.330937	0.175389	0.132967	0.145594	0.340342	0.336154	0.068414	-0.02306	0.043868	0.161826	0.087315	-0.02083	-0.04882	0.100492	0.155486	0.319298	0.104681	0.418657	0.528607	0.082476	0.311902	0.287852	0.221441	0.54308
	0.066351	0.267806	0.305713	0.323136	0.184996	0.142754	0.140808	0.358787	0.333815	0.077261	-0.03055	0.039676	0.157972	0.087011	-0.02171	-0.06161	0.096474	0.155971	0.320725	0.109347	0.414064	0.5479	0.082034	0.312645	0.278762	0.213256	0.54654
	0.071252	0.268122	0.302838	0.312439	0.178457	0.156882	0.134609	0.376616	0.342054	0.070033	-0.03094	0.041148	0.155293	0.081585	-0.01519	-0.06413	0.091775	0.153317	0.326503	0.113777	0.404455	0.568871	0.079337	0.315242	0.269385	0.212918	0.541212
	0.079704	0.261937	0.303161	0.318054	0.181896	0.165918	0.1319	0.37731	0.345953	0.059736	-0.03087	0.039786	0.156057	0.072315	-0.02545	-0.0651	0.089943	0.153293	0.320022	0.104505	0.401938	0.569722	0.078619	0.320827	0.265399	0.214575	0.543984
	0.07804	0.254556	0.308197	0.325675	0.179012	0.174938	0.143381	0.377445	0.355499	0.053078	-0.03513	0.036981	0.156774	0.066918	-0.03592	-0.0577	0.087923	0.154527	0.30985	0.094257	0.39618	0.570742	0.074805	0.323833	0.261874	0.216506	0.543173
	0.073941	0.258999	0.307954	0.315653	0.201354	0.192768	0.148801	0.375332	0.353271	0.049693	-0.03475	0.0377	0.153836	0.069523	-0.02335	-0.06229	0.085451	0.153303	0.30773	0.098167	0.387368	0.561883	0.071	0.323335	0.254248	0.225174	0.542265
	0.072591	0.273277	0.305071	0.309853	0.205272	0.200729	0.154414	0.382069	0.348695	0.045495	-0.02663	0.033978	0.152567	0.066534	-0.01329	-0.06203	0.080309	0.159865	0.305135	0.100957	0.388065	0.546528	0.066808	0.323922	0.242929	0.226484	0.511869
	0.077174	0.275733	0.301092	0.310527	0.188991	0.21213	0.157974	0.398067	0.348926	0.054983	-0.01526	0.034241	0.149033	0.065905	-0.01112	-0.06618	0.083257	0.163432	0.304544	0.098469	0.381693	0.528074	0.059297	0.323936	0.233696	0.226579	0.492859
	0.070463	0.277636	0.298454	0.318024	0.200387	0.217213	0.165239	0.397075	0.351976	0.081624	-0.01476	0.036459	0.147196	0.059521	-0.01189	-0.06437	0.081427	0.172101	0.301694	0.097149	0.386211	0.492456	0.057967	0.320854	0.229895	0.224058	0.475927
	0.066559	0.270105	0.296799	0.334296	0.198964	0.210988	0.164329	0.390231	0.350952	0.107722	-0.02272	0.037928	0.146088	0.059635	-0.02295	-0.05664	0.079445	0.169934	0.301429	0.100042	0.386702	0.510542	0.052236	0.318117	0.235748	0.222207	0.471067
	0.066781	0.256101	0.301648	0.33544	0.200757	0.197858	0.161024	0.384205	0.349787	0.121027	-0.02986	0.034594	0.149792	0.057292	-0.01855	-0.05062	0.07843	0.172862	0.294854	0.100361	0.385609	0.523344	0.051932	0.318894	0.245285	0.219302	0.480499
	0.067612	0.239994	0.311825	0.337681	0.186787	0.190078	0.160219	0.379793	0.343866	0.126173	-0.03914	0.031852	0.149034	0.054774	-0.03207	-0.05288	0.077824	0.175252	0.288638	0.100516	0.389117	0.520791	0.046469	0.319741	0.245973	0.215749	0.484553
	0.075656	0.223335	0.331125	0.35019	0.181923	0.189543	0.158271	0.371114	0.34702	0.124014	-0.04258	0.026346	0.146243	0.050568	-0.03869	-0.05753	0.085311	0.17676	0.287115	0.10705	0.388319	0.514307	0.045616	0.31855	0.245422	0.212101	0.479179
	0.08173	0.228053	0.34329	0.360442	0.188736	0.174674	0.154591	0.376905	0.35577	0.131304	-0.05	0.024007	0.149665	0.051005	-0.02854	-0.06322	0.096422	0.175288	0.283302	0.110322	0.379999	0.529244	0.045617	0.315437	0.242375	0.210301	0.490177
	0.078633	0.251692	0.343376	0.352534	0.176605	0.176789	0.162527	0.383752	0.356169	0.131678	-0.05248	0.02014	0.149762	0.055985	-0.023	-0.0731	0.101293	0.177192	0.27574	0.114017	0.372993	0.553303	0.049784	0.311807	0.242793	0.20632	0.495099
	0.075146	0.269012	0.34517	0.347187	0.169469	0.167062	0.174846	0.373181	0.36078	0.135432	-0.04995	0.019122	0.151542	0.065499	-0.03673	-0.07509	0.10653	0.168022	0.273792	0.116772	0.361387	0.586097	0.053514	0.307636	0.24827	0.205534	0.50838
	0.075474	0.287072	0.352168	0.353776	0.173126	0.146887	0.187751	0.359819	0.365091	0.132146	-0.04875	0.01737	0.155745	0.071686	-0.04293	-0.07448	0.104087	0.16495	0.267904	0.116929	0.353848	0.602165	0.056562	0.310265	0.251423	0.203086	0.516226
	0.094113	0.298899	0.346999	0.378846	0.174905	0.155709	0.193108	0.350908	0.370552	0.144283	-0.0443	0.014213	0.156824	0.07049	-0.04526	-0.06633	0.099968	0.166263	0.26609	0.119731	0.349159	0.600769	0.058283	0.306554	0.248523	0.199206	0.519712
	0.103062	0.312521	0.344964	0.381765	0.162391	0.14584	0.186284	0.347851	0.37605	0.160433	-0.03337	0.012785	0.156168	0.071011	-0.0454	-0.05201	0.09707	0.169576	0.26478	0.119958	0.335621	0.601519	0.057542	0.303645	0.239686	0.201224	0.521151
	0.094493	0.323692	0.356095	0.391087	0.150959	0.12864	0.195305	0.360198	0.35664	0.165659	-0.03077	0.011141	0.158873	0.076411	-0.04592	-0.0391	0.094855	0.170768	0.267567	0.115007	0.349798	0.599786	0.058103	0.303882	0.23457	0.200136	0.518242
	0.08659	0.337553	0.362336	0.398389	0.157403	0.132868	0.202733	0.369784	0.351146	0.153399	-0.02897	0.006888	0.163552	0.071954	-0.047	-0.02459	0.089187	0.174643	0.256021	0.109081	0.349898	0.594316	0.055583	0.309584	0.230886	0.193499	0.507503
	0.094152	0.351394	0.358903	0.39468	0.158338	0.114514	0.193081	0.373161	0.347671	0.151572	-0.03179	0.006036	0.163076	0.073605	-0.03925	-0.01784	0.095561	0.176049	0.246281	0.114843	0.353485	0.585849	0.055313	0.30832	0.224704	0.19206	0.511675
	0.101428	0.381902	0.356735	0.382613	0.140576	0.094369	0.1976	0.377481	0.362474	0.139287	-0.03322	0.004855	0.160453	0.068856	-0.03921	-0.02794	0.095308	0.170903	0.247419	0.120114	0.349972	0.585331	0.051544	0.303411	0.222875	0.187383	0.520289
	0.114655	0.389606	0.356796	0.374805	0.143435	0.102207	0.195249	0.380221	0.370448	0.128762	-0.02911	-3e-05	0.153696	0.070878	-0.03271	-0.0281	0.099797	0.170751	0.254715	0.122023	0.336251	0.579794	0.049246	0.299063	0.221693	0.183773	0.519689
	0.118032	0.385402	0.354049	0.374629	0.142207	0.107853	0.185709	0.368188	0.381626	0.128113	-0.02216	-0.00384	0.145714	0.069639	-0.03409	-0.02763	0.100629	0.173454	0.260016	0.1182	0.314599	0.579578	0.047028	0.296021	0.220745	0.177261	0.511277
	0.118221	0.373526	0.355806	0.377927	0.135503	0.102849	0.196589	0.350344	0.398533	0.126796	-0.01514	-0.00534	0.147628	0.065317	-0.03226	-0.01309	0.095521	0.176246	0.262162	0.112159	0.300631	0.580851	0.045505	0.295758	0.220656	0.171467	0.495089
	0.111423	0.363214	0.361791	0.374255	0.135898	0.111468	0.190238	0.351527	0.406582	0.131415	-0.01325	-0.00363	0.144771	0.068836	-0.02865	-0.01412	0.090904	0.18015	0.260967	0.116529	0.297093	0.594551	0.045106	0.298891	0.220297	0.165767	0.481942
	0.105639	0.367927	0.365	0.365287	0.132509	0.096432	0.194658	0.370066	0.423588	0.142504	-0.01557	-0.00594	0.141767	0.073585	-0.02922	-0.02683	0.084727	0.191323	0.257266	0.117053	0.287635	0.594303	0.043817	0.297845	0.217018	0.165594	0.478974
	0.104995	0.363264	0.366974	0.366924	0.131354	0.089599	0.203785	0.374987	0.431212	0.155309	-0.02232	-0.00549	0.140096	0.087278	-0.02755	-0.03305	0.081485	0.193721	0.25405	0.121596	0.285619	0.597272	0.045829	0.292947	0.214258	0.163833	0.469376
	0.113083	0.379825	0.365414	0.37538	0.127948	0.092112	0.176821	0.362533	0.442895	0.16925	-0.03121	-0.00647	0.139409	0.101963	-0.0214	-0.02691	0.079109	0.191852	0.251798	0.115699	0.284934	0.602741	0.045818	0.301503	0.212652	0.160162	0.467615
	0.105918	0.396349	0.360852	0.373326	0.124908	0.075653	0.180105	0.345724	0.442743	0.169392	-0.03374	-0.00589	0.137972	0.108957	-0.0171	-0.03608	0.076539	0.194636	0.252811	0.112737	0.291363	0.578807	0.048556	0.300297	0.212757	0.155971	0.478507
	0.103891	0.411655	0.351173	0.370112	0.118136	0.075875	0.199051	0.338772	0.448404	0.162401	-0.03695	-0.00494	0.136178	0.112835	-0.02051	-0.04169	0.073453	0.193088	0.258899	0.103369	0.302499	0.595435	0.048727	0.300187	0.206707	0.153118	0.478262
	0.10019	0.415422	0.342448	0.368249	0.103318	0.070264	0.183528	0.355721	0.452631	0.152703	-0.04033	-0.00307	0.135706	0.117591	-0.01806	-0.03903	0.070505	0.198289	0.259775	0.096077	0.295485	0.597054	0.046412	0.293854	0.202048	0.148962	0.458648
	0.100628	0.420424	0.334477	0.383194	0.100974	0.058938	0.206773	0.368474	0.452379	0.139453	-0.04491	-0.00504	0.134752	0.123556	-0.02103	-0.04135	0.070312	0.203695	0.266268	0.093819	0.286592	0.592887	0.045484	0.29078	0.196006	0.146419	0.450528
	0.108005	0.430331	0.330108	0.382404	0.108863	0.059218	0.204643	0.38693	0.443634	0.131342	-0.04645	-0.00764	0.132042	0.114267	-0.01997	-0.03849	0.071524	0.208397	0.263794	0.091718	0.290419	0.603684	0.047862	0.289838	0.193429	0.137594	0.454078
	0.113409	0.417061	0.324111	0.37835	0.112006	0.044233	0.206918	0.384996	0.442527	0.128622	-0.05052	-0.0116	0.134617	0.104632	-0.03284	-0.04827	0.071882	0.215325	0.26049	0.091982	0.28759	0.60998	0.048799	0.290389	0.185783	0.132959	0.451288
	0.11167	0.390481	0.329391	0.374783	0.102832	0.041731	0.208922	0.384855	0.439888	0.121718	-0.04268	-0.0133	0.140915	0.101578	-0.02844	-0.04348	0.067361	0.218012	0.258919	0.086706	0.285933	0.610981	0.054839	0.288316	0.178674	0.130855	0.440888
	0.106954	0.394141	0.320608	0.360344	0.092697	0.050378	0.199384	0.386703	0.446388	0.118358	-0.04244	-0.01573	0.14517	0.110869	-0.03137	-0.03996	0.065666	0.215794	0.261106	0.080472	0.285904	0.613832	0.069815	0.289874	0.172925	0.128002	0.451632
	0.10005	0.39066	0.307788	0.353295	0.104442	0.053565	0.209904	0.397692	0.450918	0.120516	-0.03741	-0.01827	0.145087	0.122059	-0.03578	-0.03526	0.060375	0.217156	0.262443	0.07611	0.286367	0.600372	0.081871	0.297087	0.16819	0.124757	0.452467
5	0.094208	0.38483	0.300623	0.35433	0.107907	0.072589	0.225353	0.39961	0.456333	0.131948	-0.02728	-0.02135	0.137451	0.127889	-0.03291	-0.04241	0.0542	0.21524	0.260519	0.068032	0.28645	0.592656	0.094298	0.30087	0.171032	0.123543	0.434854
	0.09021	0.391669	0.30849	0.353069	0.100968	0.082002	0.209215	0.432321	0.468214	0.142195	-0.02647	-0.02149	0.132288	0.14949	-0.03897	-0.04861	0.048883	0.220537	0.260074	0.062785	0.276075	0.625966	0.095714	0.302979	0.168563	0.128563	0.437023
	0.08818	0.406012	0.317066	0.344455	0.094127	0.081157	0.223141	0.473487	0.479451	0.147328	-0.02908	-0.02446	0.130421	0.174935	-0.03285	-0.03793	0.04022	0.22343	0.264245	0.064064	0.279598	0.62987	0.088791	0.302886	0.164897	0.129425	0.440448
Fig.2h	heatmap for CQ
-1	-0.01656	-0.01877	-0.00999	-0.0071	0.00067	0.072749	-0.01439	-0.02607	-0.01269	-0.01698	0.005654	-0.03521	-0.0106	0.041805	-0.00427	0.03798	0.017476	0.012599	0.027072	-0.01053	0.014576	-0.01478	0.008041	-0.02638
	-0.01087	-0.02541	-0.00252	-0.0131	0.003401	0.057206	-0.02882	-0.02639	-0.00147	-0.0222	0.002709	-0.04051	0.004791	0.050539	-0.00593	0.049004	0.014778	0.003568	0.031425	-0.01665	0.012877	-0.01497	0.003644	-0.02375
	-0.0036	-0.02666	0.008379	-0.01042	0.001405	0.039399	-0.02146	-0.0308	-0.0015	-0.0282	-0.0014	-0.04118	0.012227	0.041639	-0.00257	0.039436	0.013009	-0.00029	0.032583	-0.01665	0.009436	-0.01862	-0.00359	-0.02322
	0.008264	-0.02611	0.015856	-0.02187	-0.00696	0.036107	-0.01937	-0.03349	-0.00602	-0.03203	-0.00572	-0.04574	0.014989	0.029263	-0.00532	0.039543	0.013836	-0.00112	0.032029	-0.00493	0.008204	-0.01716	-0.00511	-0.02572
	0.017164	-0.02568	-0.00835	-0.02848	-0.00987	0.030737	-0.02083	-0.03222	-0.00779	-0.02627	-0.005	-0.04618	0.017733	0.021316	-0.00521	0.044602	0.013943	0.001696	0.029113	-0.00505	0.011693	-0.01115	-0.005	-0.02
	0.031739	-0.02552	-0.01322	-0.04346	-0.01268	0.030084	-0.02187	-0.0293	-0.00701	-0.01339	-0.00548	-0.04425	0.020858	0.015955	-0.00557	0.054068	0.007737	0.005767	0.027295	4.32e-05	0.011142	-0.00833	-0.0106	-0.02398
	0.042085	-0.0245	-0.00747	-0.04335	-0.01714	0.022994	-0.02848	-0.03105	-0.00242	-0.01436	-0.00978	-0.04514	0.022346	0.014411	-0.00936	0.060187	0.000487	0.012169	0.017884	0.006211	0.006519	-0.00456	-0.01081	-0.02539
	0.043902	-0.0253	-0.0131	-0.05155	-0.00981	0.015492	-0.02618	-0.03646	0.00478	-0.01964	-0.01489	-0.04326	0.020458	0.016047	-0.01451	0.055343	0.000443	0.019491	0.01606	0.005365	0.000451	0.004563	-0.01279	-0.02697
	0.048671	-0.02522	-0.00082	-0.04899	-0.0057	0.01481	-0.02468	-0.03779	0.007601	-0.02376	-0.01391	-0.0376	0.024819	0.018124	-0.01324	0.051754	-0.00681	0.020797	0.013673	0.010148	-0.00626	-0.00016	-0.01386	-0.02802
	0.048102	-0.0275	0.018297	-0.05192	-0.0083	0.0075	-0.02561	-0.04376	0.005926	-0.02442	-0.01081	-0.03039	0.027048	0.014046	-0.01405	0.051646	-0.0115	0.022606	0.011677	0.014201	-0.0148	-0.00478	-0.01413	-0.02053
	0.055828	-0.03212	0.020046	-0.05424	-0.01414	0.00872	-0.02305	-0.04933	-0.00216	-0.00635	-0.00671	-0.03126	0.024804	0.010812	-0.02152	0.040557	-0.01652	0.016159	0.005537	0.015197	-0.01972	-0.0103	-0.01623	-0.02592
	0.067684	-0.03377	-0.00474	-0.06007	-0.01253	0.008061	-0.01449	-0.04768	-0.00724	-0.00274	-0.00411	-0.03096	0.016733	0.014834	-0.0252	0.02487	-0.01971	0.005449	0.003977	0.019717	-0.01706	-0.01355	-0.01322	-0.01735
	0.077757	-0.03773	-0.00851	-0.06101	-0.0092	0.00595	-0.01191	-0.04636	-0.01116	-0.01592	-0.00447	-0.02598	0.008796	0.013572	-0.02691	0.008159	-0.01219	-0.00214	0.001474	0.020936	-0.02165	-0.01637	-0.00814	-0.02391
	0.083092	-0.04234	-0.00189	-0.06866	-0.00694	0.008108	-0.01238	-0.04632	-0.0153	-0.02532	-0.00522	-0.01483	0.00266	0.010212	-0.02822	0.003668	-0.00732	-0.01151	0.007674	0.020277	-0.02489	-0.0189	-0.00905	-0.01646
	0.084984	-0.04652	-6.1e-05	-0.07155	-0.00053	0.002989	-0.01205	-0.04867	-0.02055	-0.02998	-0.01092	-0.01176	-0.00337	0.011957	-0.03224	0.008714	-0.00865	-0.00455	0.013982	0.023019	-0.01958	-0.02769	-0.00955	-0.02432
	0.081157	-0.04855	0.001034	-0.07566	0.002797	0.006054	-0.00381	-0.05224	-0.0226	-0.0343	-0.01583	-0.00575	-0.00723	0.008387	-0.03373	0.00805	-0.01261	-0.00832	0.015217	0.027416	-0.01476	-0.02975	-0.01143	-0.00689
	0.078171	-0.05344	-0.0055	-0.0692	-0.0075	-0.00188	-0.00296	-0.04978	-0.02581	-0.03421	-0.02275	0.00166	-0.01495	0.008249	-0.03746	0.007681	-0.0101	-0.00591	0.014626	0.040989	-0.01914	-0.03065	-0.01189	-0.00618
	0.084815	-0.05372	-0.00642	-0.06912	-0.01104	0.009336	0.00525	-0.04954	-0.02684	-0.04312	-0.02722	0.014153	-0.02062	0.017734	-0.04341	0.003549	-0.00775	-0.00793	0.014717	0.031858	-0.01982	-0.03544	-0.00969	0.004466
	0.080547	-0.05663	-0.00802	-0.0644	-0.01052	0.000487	0.006822	-0.05219	-0.02827	-0.05332	-0.03218	0.026323	-0.02339	0.023058	-0.04747	-0.00559	-0.01397	-0.01173	0.009645	0.030639	-0.01322	-0.03534	-0.01685	0.014269
	0.075946	-0.05445	-0.0029	-0.07146	-0.00866	0.012098	-0.00174	-0.05411	-0.03252	-0.05015	-0.03526	0.03595	-0.02981	0.014577	-0.05253	-0.01307	-0.01218	-0.01165	0.005448	0.033364	-0.02245	-0.03377	-0.02323	0.012926
	0.069422	-0.05439	0.001421	-0.06438	-0.01338	0.002666	-0.01354	-0.05497	-0.03839	-0.04701	-0.03832	0.043408	-0.03483	0.018986	-0.05621	-0.01523	-0.01391	-0.0145	0.005128	0.022762	-0.0231	-0.03466	-0.02873	0.004175
	0.066895	-0.05751	0.00412	-0.06009	-0.01688	-0.00428	-0.01543	-0.05847	-0.04225	-0.05247	-0.04172	0.048986	-0.04129	0.031546	-0.06004	-0.01311	-0.0172	-0.01818	0.013808	0.017805	-0.02152	-0.03624	-0.02204	-0.0015
	0.065695	-0.06007	0.001393	-0.05422	-0.01674	-0.0049	-0.01091	-0.06033	-0.04608	-0.05479	-0.04822	0.047659	-0.04384	0.039989	-0.06487	-0.00707	-0.02073	-0.01985	0.011358	0.019312	-0.02161	-0.03679	-0.02516	0.008184
	0.062167	-0.06004	-0.00702	-0.05798	-0.01817	-0.01259	-0.00674	-0.05896	-0.0511	-0.04972	-0.05076	0.039913	-0.04826	0.040214	-0.06759	-0.00484	-0.02061	-0.01525	-0.00038	0.016572	-0.01928	-0.04093	-0.03169	-0.00368
	0.056058	-0.05843	-0.00426	-0.05409	-0.0233	-0.0109	-0.00224	-0.05583	-0.04763	-0.04148	-0.05974	0.034005	-0.05042	0.047683	-0.07017	-0.01151	-0.02443	-0.01876	-0.00489	0.009989	-0.02609	-0.04676	-0.03341	0.001055
	0.065782	-0.04631	0.007776	-0.05403	-0.02385	-0.01802	0.003845	-0.06074	-0.03785	-0.04816	-0.05978	0.033244	-0.05463	0.049651	-0.07387	-0.01847	-0.03348	-0.02647	5.21e-05	0.017124	-0.02894	-0.04124	-0.03537	0.004982
	0.060323	-0.02292	0.032167	-0.06183	-0.02201	-0.01529	0.012054	-0.06373	-0.02712	-0.05259	-0.05302	0.029189	-0.05725	0.049091	-0.07471	-0.02154	-0.03544	-0.02888	-0.00069	0.023528	-0.02754	-0.03359	-0.03696	-0.00192
	0.0597	-0.00145	0.031128	-0.05625	-0.02168	-0.01807	0.016877	-0.06859	-0.02495	-0.05455	-0.04849	0.040149	-0.06225	0.054357	-0.07875	-0.02299	-0.04062	-0.03212	-0.00403	0.024853	-0.02774	-0.02634	-0.03854	0.000908
	0.060571	0.019569	0.016444	-0.06115	-0.03407	-0.01902	0.018916	-0.06551	-0.02424	-0.05023	-0.04573	0.042195	-0.06251	0.0611	-0.08315	-0.02147	-0.03891	-0.03539	-0.00616	0.025555	-0.02974	-0.02568	-0.03895	-0.00096
	0.058331	0.031051	0.023557	-0.05796	-0.04272	-0.01101	0.022756	-0.06435	-0.02689	-0.04799	-0.04865	0.044275	-0.06131	0.067812	-0.08461	-0.02923	-0.03504	-0.03481	-0.00538	0.028909	-0.03515	-0.018	-0.0437	0.000211
	0.063171	0.032897	0.018988	-0.0694	-0.04582	-0.02285	0.029922	-0.0606	-0.02742	-0.04057	-0.05669	0.035336	-0.05846	0.073936	-0.0842	-0.0391	-0.02928	-0.04211	0.004	0.02663	-0.03263	-0.0116	-0.04595	0.003533
	0.070869	0.031896	0.032923	-0.06483	-0.04816	-0.02267	0.038431	-0.05658	-0.02237	-0.03769	-0.05585	0.019144	-0.05864	0.065399	-0.08406	-0.03672	-0.02975	-0.05198	0.00393	0.02889	-0.02712	-0.01331	-0.04439	0.010113
	0.077104	0.028755	0.038439	-0.06846	-0.03401	-0.01659	0.045452	-0.05899	-0.02099	-0.049	-0.04246	0.015958	-0.0607	0.048367	-0.0853	-0.04166	-0.03201	-0.05046	0.005305	0.036873	-0.02647	-0.01469	-0.04286	0.002977
	0.080583	0.034317	0.037643	-0.05472	-0.02797	-0.02464	0.04527	-0.05316	-0.02354	-0.05847	-0.03931	0.024467	-0.05658	0.051927	-0.08636	-0.05057	-0.03413	-0.04163	0.000624	0.038318	-0.03547	-0.01559	-0.04255	0.001838
	0.092534	0.035084	0.015546	-0.06602	-0.02309	-0.02789	0.041932	-0.0481	-0.02563	-0.05711	-0.03879	0.043928	-0.04877	0.045322	-0.08835	-0.04244	-0.03404	-0.03528	-0.00396	0.040876	-0.03784	-0.0215	-0.04141	-0.00145
	0.096456	0.035345	0.016048	-0.06326	-0.02452	-0.02435	0.044174	-0.04523	-0.02512	-0.06499	-0.03289	0.070788	-0.04082	0.032425	-0.08874	-0.03746	-0.03785	-0.03029	-0.00533	0.042742	-0.04026	-0.01936	-0.04298	0.007006
	0.100455	0.035152	0.021475	-0.06959	-0.02938	-0.02802	0.044716	-0.03619	-0.02364	-0.06942	-0.02214	0.094406	-0.04048	0.039081	-0.08771	-0.04002	-0.03988	-0.01103	-0.00459	0.04075	-0.04106	-0.01127	-0.04385	0.002812
0	0.107241	0.031823	0.023197	-0.06835	-0.03195	-0.0241	0.04363	-0.03057	-0.02346	-0.07132	-0.02286	0.104789	-0.03804	0.047812	-0.08224	-0.03814	-0.04145	-0.00291	-0.00726	0.038739	-0.04611	-0.004	-0.04153	0.004856
	0.108893	0.030682	0.033483	-0.07389	-0.03116	-0.01352	0.059869	-0.02507	-0.02162	-0.06594	-0.02013	0.113925	-0.03738	0.046688	-0.07961	-0.0209	-0.03443	0.004832	-0.00411	0.040309	-0.0485	-0.00042	-0.04039	0.013188
	0.115398	0.027275	0.033711	-0.07346	-0.03779	-0.00421	0.067516	-0.02164	-0.02173	-0.06878	-0.01739	0.135916	-0.02574	0.059179	-0.08007	-0.01391	-0.0303	0.005768	0.009686	0.038394	-0.04518	0.005198	-0.03439	0.032632
	0.113875	0.024443	0.032024	-0.07764	-0.03518	-0.0052	0.072901	-0.0142	-0.02077	-0.06584	-0.01349	0.155651	-0.02475	0.057173	-0.07992	-0.01275	-0.01572	0.012411	0.03082	0.043095	-0.03763	0.020061	-0.0269	0.042415
	0.123181	0.02007	0.032791	-0.07829	-0.07267	0.001155	0.084528	-0.00849	-0.00257	-0.06377	-0.0058	0.167775	-0.03366	0.056625	-0.08018	-0.00676	-0.01037	0.017391	0.037031	0.046307	-0.04095	0.031132	-0.02872	0.046641
	0.134044	0.014845	0.045988	-0.06975	-0.05582	0.007673	0.098391	-0.00436	0.00844	-0.05848	0.013698	0.175705	-0.03309	0.054742	-0.0722	-0.00472	-0.00915	0.002932	0.039987	0.046884	-0.04178	0.041943	-0.02634	0.052455
	0.143582	0.011643	0.050804	-0.0734	-0.03733	0.013689	0.100206	-0.00513	0.003313	-0.05195	0.010588	0.173534	-0.03561	0.052361	-0.06568	-0.00244	-0.00786	-0.00913	0.037313	0.049118	-0.03118	0.040544	-0.01937	0.05335
	0.15975	0.008891	0.065579	-0.0694	-0.03571	0.02394	0.098764	5.82e-05	-0.00224	-0.04249	0.016852	0.169669	-0.02758	0.02591	-0.05383	-0.00218	-0.00302	-0.00943	0.035493	0.056991	-0.02827	0.044366	-0.02366	0.052786
	0.171771	0.005853	0.072455	-0.07966	-0.03532	0.026679	0.105142	0.002374	-0.0059	-0.04016	0.03306	0.167763	-0.02555	0.027709	-0.03925	-0.00197	-0.00311	-0.02123	0.025718	0.071491	-0.0263	0.039839	-0.02509	0.053337
	0.180153	0.002959	0.073745	-0.06832	-0.03448	0.029197	0.108247	-0.00076	-0.01359	-0.03775	0.036356	0.172253	-0.02762	0.022627	-0.03409	-0.00274	-8.3e-05	-0.01294	0.022486	0.028012	-0.02096	0.039685	-0.023	0.054171
	0.194982	0.008257	0.082734	-0.07789	-0.02817	0.028872	0.111248	-0.0083	-0.00212	-0.03213	0.035513	0.155288	-0.02546	0.013705	-0.03534	-0.00344	-0.00034	-0.00444	0.020406	0.021206	-0.00938	0.04119	-0.01707	0.059091
	0.201484	0.008272	0.090495	-0.06885	-0.01887	0.031578	0.104694	-0.01051	0.00353	-0.02349	0.039309	0.134851	-0.01794	0.014934	-0.03401	0.000727	0.005087	-0.00329	0.014957	0.028675	-0.0171	0.042159	-0.01295	0.069929
	0.194675	0.00826	0.105988	-0.06921	0.008924	0.036555	0.096573	-0.01219	0.000763	-0.02069	0.047533	0.127095	-0.01354	0.014231	-0.0245	0.00385	0.007372	-0.01591	0.015301	0.07772	-0.02415	0.039697	-0.01174	0.076546
	0.191242	0.004378	0.113464	-0.06523	0.04587	0.042523	0.10552	-0.01769	0.007534	-0.02061	0.045754	0.125584	-0.01359	0.020513	-0.01595	-0.00406	0.001234	-0.01545	0.009171	0.065323	-0.01174	0.043456	-0.01944	0.0823
	0.193025	0.013636	0.125832	-0.05782	0.0517	0.046854	0.113748	-0.02371	0.008671	-0.01511	0.041543	0.113842	-0.00485	0.017527	-0.01219	-0.00487	0.006962	-0.01624	0.015666	0.06588	-0.0148	0.040078	-0.02385	0.076814
	0.199499	0.019451	0.138274	-0.0426	0.054703	0.050646	0.115017	-0.02491	0.00694	-0.01414	0.034691	0.113378	-0.00763	0.019608	-0.01299	-0.01018	0.011304	-0.00476	0.064127	0.067846	-0.02525	0.035317	-0.01952	0.085117
	0.195713	0.020131	0.137966	-0.01784	0.05617	0.052004	0.11437	-0.0328	0.0061	-0.01936	0.041427	0.125244	-0.0093	0.023501	-0.01019	-0.0121	0.009604	-0.00088	0.045376	0.059175	-0.02265	0.034402	-0.00587	0.088708
	0.196726	0.016117	0.136112	-0.00997	0.055415	0.053045	0.111919	-0.02889	0.009576	-0.01953	0.044437	0.131393	-0.00941	0.031271	-0.01173	-0.00728	0.009222	-0.00471	0.047729	0.051845	0.007824	0.030852	-0.0025	0.087754
	0.19044	0.020473	0.139576	-0.00579	0.040873	0.054723	0.113214	-0.01621	0.009517	-0.01779	0.036011	0.120873	-0.01201	0.042662	-0.01381	-0.00646	0.001087	-0.00078	0.046783	0.050864	0.02222	0.023592	-0.00958	0.096458
	0.177386	0.028839	0.14017	0.003633	0.032815	0.056676	0.115094	-0.0002	0.011116	-0.01503	0.031047	0.12584	-0.01174	0.051873	-0.01742	0.000544	-0.00357	0.013317	0.043251	0.046663	0.026707	0.023623	-0.01817	0.08783
	0.17131	0.037568	0.141911	0.01117	0.045953	0.05371	0.115193	0.014153	0.009546	-0.01386	0.02691	0.13324	-0.01612	0.045073	-0.02337	0.000235	-0.00261	0.026119	0.042716	0.04889	0.026585	0.01853	-0.01946	0.098787
	0.163589	0.044413	0.14448	0.018127	0.034606	0.0555	0.102523	0.030673	0.004465	-0.01349	0.032978	0.145355	-0.01399	0.031855	-0.02209	0.000216	-0.00666	0.040168	0.046507	0.042502	0.027015	0.007202	-0.0228	0.096285
	0.158691	0.05105	0.149417	0.027261	0.020021	0.053714	0.096727	0.035837	0.000271	-0.00247	0.036169	0.163512	-0.01236	0.017312	-0.02546	-0.00266	-0.00831	0.036866	0.056979	0.038071	0.032441	0.000656	-0.02294	0.084468
	0.159031	0.056298	0.152541	0.03415	0.00278	0.048779	0.094177	0.045855	-0.00474	-0.00367	0.009289	0.179975	-0.01259	0.011216	-0.03247	-0.00585	-0.01214	0.036876	0.063134	0.046532	0.033815	0.003556	-0.0265	0.084025
	0.162679	0.059301	0.148294	0.035153	-0.01544	0.042604	0.091078	0.057363	-0.01123	-0.01116	0.010106	0.20582	-0.00934	0.008871	-0.039	-0.01404	-0.0137	0.03572	0.063916	0.047385	0.032697	0.007558	-0.02769	0.084228
	0.158489	0.068864	0.140884	0.050721	-0.02533	0.052559	0.086187	0.067446	-0.00793	-0.00757	0.020343	0.203481	-0.01096	0.008269	-0.04864	-0.02016	-0.01663	0.028371	0.072392	0.041646	0.022329	0.007057	-0.02365	0.084749
	0.154365	0.078053	0.130934	0.0543	-0.01833	0.073594	0.093705	0.078452	-0.00654	0.004854	0.026188	0.201733	-0.00918	0.014675	-0.05096	-0.02929	-0.0162	0.020572	0.07488	0.042801	0.018317	-0.00181	-0.02064	0.093543
	0.151234	0.080816	0.132708	0.061699	-0.00294	0.090139	0.102316	0.082068	-0.00709	0.01361	0.029712	0.194234	-0.01088	0.02805	-0.05233	-0.03637	-0.01988	0.009295	0.069694	0.041173	0.006432	-0.00636	-0.01936	0.094654
	0.155433	0.075783	0.131664	0.076998	0.006584	0.108428	0.105043	0.087558	-0.01444	0.00411	0.027248	0.196922	-0.01215	0.045636	-0.05408	-0.03726	-0.01652	0.007927	0.071178	0.038625	-0.00853	-0.0082	-0.02046	0.102677
	0.157944	0.070482	0.131235	0.091686	0.016185	0.133066	0.105303	0.093453	-0.01532	-0.00626	0.02473	0.182765	-0.01085	0.052394	-0.0555	-0.04076	-0.00953	0.005487	0.064137	0.040697	-0.01518	-0.00933	-0.01547	0.106052
	0.154073	0.066039	0.124266	0.092882	0.030038	0.140003	0.111619	0.09762	-0.01004	-0.01493	0.026428	0.149723	-0.01074	0.063603	-0.05917	-0.04671	-0.00282	-0.0011	0.064831	0.040108	-0.01283	-0.01001	-0.02424	0.109741
	0.149499	0.055653	0.120437	0.105028	0.06817	0.131041	0.115669	0.107425	-0.01168	-0.00817	0.030247	0.141965	-0.01321	0.079361	-0.06233	-0.06065	-0.00298	-0.00563	0.055026	0.036499	-0.02211	-0.01171	-0.02813	0.107561
	0.147438	0.048343	0.123059	0.110058	0.079433	0.129608	0.119047	0.118039	-0.01772	0.000135	0.026892	0.148497	-0.01517	0.089207	-0.06713	-0.07175	-0.0147	0.005134	0.051239	0.033607	-0.0251	-0.01391	-0.0291	0.108225
	0.146551	0.043419	0.122018	0.114852	0.076645	0.138248	0.119404	0.12469	-0.02429	-0.01414	0.02163	0.159317	-0.01522	0.095142	-0.06423	-0.0696	-0.01953	0.013881	0.045991	0.033837	-0.02443	-0.01458	-0.03755	0.107399
	0.140817	0.034798	0.129951	0.11311	0.075909	0.136439	0.116972	0.126729	-0.019	-0.02054	0.028012	0.172464	-0.01772	0.07555	-0.0658	-0.05977	-0.02351	0.016437	0.047632	0.027895	-0.01591	-0.01582	-0.0408	0.10689
	0.136587	0.030031	0.135812	0.107661	0.069811	0.133598	0.114082	0.122899	0.003688	-0.01205	0.034291	0.171167	-0.01946	0.066009	-0.07402	-0.05268	-0.03386	0.013014	0.055386	0.028827	-0.01252	-0.01431	-0.04401	0.099961
	0.145515	0.028296	0.137187	0.10571	0.069445	0.130763	0.117917	0.122995	0.019815	-0.01224	0.023038	0.176313	-0.02165	0.058405	-0.08097	-0.05762	-0.04025	0.032816	0.04287	0.02493	-0.01353	-0.01616	-0.04647	0.094979
1	0.152761	0.02416	0.145488	0.107494	0.062533	0.13001	0.126457	0.113016	0.029735	-0.01457	0.019512	0.185042	-0.01947	0.047671	-0.08465	-0.05248	-0.04302	0.049167	0.048031	0.024092	-0.01152	-0.02146	-0.04903	0.099918
	0.149307	0.025536	0.145194	0.106678	0.060436	0.124495	0.121829	0.101417	0.033577	-0.03105	0.029651	0.185578	-0.02096	0.047892	-0.08555	-0.05827	-0.03997	0.056153	0.046587	0.022184	-0.00367	-0.02569	-0.05084	0.093132
	0.148057	0.022008	0.146917	0.103729	0.066672	0.125634	0.121447	0.094586	0.033482	-0.0433	0.03908	0.180837	-0.0251	0.049674	-0.08981	-0.06578	-0.0412	0.05462	0.046009	0.01861	-0.00263	-0.02863	-0.04459	0.092173
	0.142395	0.021085	0.142851	0.105925	0.064392	0.123435	0.119826	0.090576	0.038074	-0.0436	0.039033	0.170048	-0.02614	0.050784	-0.09756	-0.07268	-0.04371	0.064323	0.044107	0.021541	-0.00568	-0.03297	-0.03811	0.092411
	0.143098	0.011659	0.13561	0.109352	0.029094	0.114026	0.11368	0.092666	0.036873	-0.03812	0.032255	0.139729	-0.03055	0.04911	-0.09883	-0.07279	-0.045	0.06948	0.036386	0.02079	-0.00751	-0.03967	-0.0352	0.090699
	0.142667	0.002709	0.138181	0.10004	0.019881	0.105867	0.115547	0.0967	0.033474	-0.0429	0.031714	0.114778	-0.02954	0.05232	-0.09016	-0.07294	-0.04633	0.05896	0.031412	0.022793	-0.01221	-0.04531	-0.0507	0.08527
	0.151098	0.005735	0.135394	0.099547	0.022943	0.094263	0.111205	0.084645	0.041658	-0.04282	0.022453	0.120113	-0.02984	0.046576	-0.08039	-0.07665	-0.04667	0.055709	0.029247	0.024071	-0.01916	-0.04747	-0.05908	0.081948
	0.155524	0.014479	0.135976	0.100415	0.031226	0.088826	0.109667	0.075771	0.039361	-0.04513	0.020827	0.109168	-0.0311	0.047065	-0.08385	-0.0791	-0.04682	0.050538	0.024784	0.034175	-0.02044	-0.04553	-0.06465	0.077676
	0.166447	0.038924	0.128739	0.100894	0.034851	0.116077	0.11475	0.077408	0.034591	-0.05003	0.012945	0.097606	-0.03458	0.054875	-0.0778	-0.08098	-0.04337	0.047062	0.025841	0.043364	-0.0204	-0.04818	-0.0562	0.082134
	0.171735	0.039609	0.124312	0.104501	0.047098	0.151372	0.109036	0.081271	0.031806	-0.05073	0.013788	0.104877	-0.03819	0.072993	-0.07448	-0.08056	-0.04302	0.048393	0.01548	0.045939	-0.0209	-0.054	-0.04586	0.086929
	0.177084	0.02735	0.130739	0.101002	0.049744	0.170353	0.10227	0.080522	0.026332	-0.05458	0.009696	0.112512	-0.04105	0.101576	-0.06834	-0.08452	-0.04259	0.046921	0.00408	0.068643	-0.02099	-0.0598	-0.05311	0.076427
	0.186594	0.016065	0.141556	0.107824	0.044819	0.151772	0.10572	0.073915	0.020993	-0.0586	0.015766	0.111897	-0.04728	0.120402	-0.07136	-0.08665	-0.04555	0.046359	-0.00154	0.076906	-0.02659	-0.06124	-0.05567	0.082734
	0.194035	0.006515	0.145809	0.122328	0.043029	0.123881	0.11417	0.066834	0.016831	-0.06203	0.011009	0.119958	-0.05082	0.12612	-0.07838	-0.0852	-0.04508	0.046162	-0.00304	0.079006	-0.03224	-0.06491	-0.05719	0.084052
	0.200668	0.009069	0.148168	0.121057	0.040533	0.114655	0.117804	0.058339	0.012368	-0.06408	0.008258	0.127615	-0.05305	0.129884	-0.08704	-0.08624	-0.0457	0.048125	-0.00265	0.093369	-0.03685	-0.06596	-0.04509	0.079981
	0.200887	0.012711	0.139031	0.117374	0.030444	0.122884	0.115922	0.052243	0.006778	-0.06251	0.007656	0.145151	-0.05743	0.130804	-0.09095	-0.09279	-0.04494	0.045515	-0.00099	0.105633	-0.03735	-0.06483	-0.04262	0.079143
	0.201736	0.016978	0.135421	0.10656	0.019853	0.1362	0.108172	0.049302	0.004385	-0.06246	0.007936	0.152354	-0.06135	0.127157	-0.0935	-0.0929	-0.04886	0.038809	0.00264	0.1097	-0.04128	-0.06643	-0.06063	0.081199
	0.198434	0.020681	0.127184	0.098368	0.014758	0.146388	0.104014	0.048838	-0.00036	-0.07072	-0.00107	0.148821	-0.06298	0.123149	-0.10244	-0.09565	-0.05243	0.034849	0.006008	0.117292	-0.04394	-0.06851	-0.06408	0.081583
	0.193252	0.017218	0.123885	0.090785	0.018109	0.137881	0.114716	0.043345	-0.00592	-0.07473	-0.00188	0.148219	-0.06875	0.122989	-0.10995	-0.10747	-0.0555	0.028682	0.002078	0.138959	-0.04399	-0.07024	-0.05645	0.082013
	0.188921	0.014854	0.135707	0.082974	0.005869	0.140898	0.127091	0.041899	-0.00395	-0.08092	-0.00953	0.151564	-0.07305	0.115806	-0.11127	-0.11129	-0.06152	0.024396	-0.00162	0.154158	-0.05128	-0.07123	-0.06424	0.085005
	0.185771	0.01347	0.145287	0.089062	-0.01868	0.148726	0.12004	0.039177	0.008098	-0.08522	-0.01497	0.1496	-0.07598	0.110113	-0.10284	-0.10282	-0.06252	0.023254	-0.00408	0.156918	-0.05187	-0.0745	-0.06822	0.086142
	0.18496	0.019384	0.151188	0.10091	-0.02671	0.159866	0.107483	0.039806	0.017349	-0.08647	-0.01565	0.143738	-0.06765	0.113128	-0.09427	-0.09467	-0.06177	0.017721	0.00049	0.152849	-0.05379	-0.07875	-0.069	0.089993
	0.181325	0.013982	0.158484	0.106448	-0.02386	0.165873	0.099258	0.033847	0.026337	-0.09062	-0.02034	0.125488	-0.06408	0.114896	-0.08761	-0.08845	-0.04808	0.01119	0.009562	0.142107	-0.05713	-0.08356	-0.06288	0.095578
	0.179674	0.004596	0.162163	0.118048	-0.00657	0.175984	0.097335	0.026511	0.033184	-0.09493	-0.02079	0.105971	-0.05826	0.117246	-0.08859	-0.09277	-0.04044	0.008029	0.015626	0.132812	-0.06122	-0.0844	-0.06356	0.095737
	0.179169	0.002876	0.161507	0.128465	0.001664	0.179968	0.098209	0.024272	0.049637	-0.09283	-0.01881	0.099814	-0.06041	0.118226	-0.08964	-0.09554	-0.04357	0.007529	0.022449	0.114636	-0.06362	-0.08926	-0.06265	0.082642
	0.175245	1.77e-05	0.160804	0.133687	-0.00583	0.18305	0.100916	0.023074	0.0641	-0.09264	-0.01973	0.081361	-0.062	0.118699	-0.09017	-0.0941	-0.03965	-0.00058	0.032428	0.102438	-0.06402	-0.09069	-0.0535	0.082467
	0.170301	-0.00094	0.167234	0.132261	-0.00922	0.197069	0.101335	0.02268	0.068015	-0.09732	-0.01779	0.069708	-0.05325	0.133084	-0.09578	-0.09383	-0.03504	-0.01209	0.027677	0.101036	-0.06798	-0.0913	-0.05321	0.082179
	0.173451	0.000114	0.165717	0.135019	0.000242	0.199074	0.099973	0.023644	0.068037	-0.09917	-0.01198	0.059679	-0.04904	0.141722	-0.10127	-0.0978	-0.03297	-0.01572	0.026161	0.091244	-0.07095	-0.09484	-0.05323	0.077297
	0.176	0.003279	0.171475	0.137111	0.023325	0.207978	0.095913	0.02255	0.077847	-0.09981	-0.00458	0.054613	-0.04563	0.163206	-0.10831	-0.09077	-0.0354	-0.01188	0.020956	0.085678	-0.07351	-0.09831	-0.04425	0.076845
	0.175978	0.005381	0.181028	0.138889	0.040597	0.218398	0.096558	0.017728	0.062331	-0.10207	-0.00547	0.056074	-0.06035	0.157389	-0.11035	-0.08441	-0.03237	-0.00853	0.015731	0.09127	-0.08219	-0.09955	-0.03358	0.070623
	0.17246	0.004471	0.187151	0.138064	0.045716	0.222225	0.093043	0.015472	0.060464	-0.1042	-0.00517	0.051751	-0.06504	0.161444	-0.11706	-0.09369	-0.02702	-0.01061	0.012868	0.098935	-0.09285	-0.09796	-0.03206	0.069688
	0.169145	0.011826	0.200818	0.147722	0.061316	0.220468	0.091677	0.01355	0.063629	-0.10458	-5.5e-05	0.049296	-0.05843	0.173233	-0.11224	-0.09326	-0.03008	-0.00764	0.015823	0.093881	-0.09227	-0.09793	-0.02579	0.067589
	0.162921	0.012554	0.195627	0.148442	0.071151	0.233837	0.089589	0.015671	0.061668	-0.10779	0.011389	0.057352	-0.05798	0.173735	-0.10411	-0.10067	-0.0345	0.008425	0.007973	0.090268	-0.09694	-0.09858	-0.01101	0.067279
	0.168032	0.01028	0.179672	0.148195	0.08305	0.243214	0.09387	0.012264	0.060029	-0.11573	0.014548	0.061401	-0.05714	0.179833	-0.0919	-0.10706	-0.04201	0.014024	0.000743	0.090257	-0.09915	-0.09787	-0.00625	0.061576
	0.182888	0.010691	0.173103	0.152942	0.088019	0.244627	0.09592	0.01086	0.054836	-0.113	0.020718	0.053378	-0.06054	0.176965	-0.07714	-0.11418	-0.04281	0.01848	0.000612	0.099417	-0.09056	-0.09882	-0.01333	0.057
	0.189297	0.01688	0.183131	0.158493	0.102082	0.243545	0.092269	0.013762	0.05158	-0.11669	0.028323	0.043009	-0.06168	0.176963	-0.06808	-0.12109	-0.04169	0.023444	-0.00012	0.102766	-0.07872	-0.09911	-0.01813	0.054195
	0.184641	0.022323	0.206204	0.154544	0.110948	0.240031	0.091494	0.019754	0.043636	-0.12359	0.041149	0.063828	-0.06023	0.172869	-0.06556	-0.12536	-0.03787	0.032853	0.004185	0.096659	-0.07597	-0.10064	-0.0156	0.048458
2	0.192978	0.017365	0.21415	0.150327	0.092272	0.246953	0.102997	0.019643	0.031608	-0.12477	0.053642	0.08757	-0.0577	0.176642	-0.06283	-0.12568	-0.03319	0.044434	-0.00021	0.100399	-0.07051	-0.10327	-0.01122	0.046918
	0.198918	0.020748	0.22735	0.144764	0.088758	0.244816	0.117251	0.019202	0.021583	-0.1201	0.063526	0.104159	-0.05452	0.174157	-0.06224	-0.12374	-0.02616	0.053606	-0.00334	0.092516	-0.06388	-0.10604	-0.01295	0.04576
	0.209403	0.020034	0.236519	0.145608	0.107202	0.24152	0.122534	0.019588	0.024966	-0.11578	0.071183	0.108469	-0.04806	0.167947	-0.0657	-0.1209	-0.02794	0.057782	-0.0097	0.084535	-0.06163	-0.10771	-0.0168	0.044998
	0.217847	0.016363	0.246567	0.155731	0.104306	0.238521	0.115084	0.022971	0.028571	-0.11042	0.076909	0.096246	-0.04596	0.163737	-0.07107	-0.12004	-0.03114	0.060091	-0.00509	0.082561	-0.06892	-0.11037	-0.02825	0.042493
	0.222114	0.017495	0.24589	0.165058	0.093923	0.23404	0.107077	0.023037	0.0253	-0.10874	0.075546	0.098542	-0.04678	0.163065	-0.07367	-0.12395	-0.03105	0.067691	0.005888	0.076913	-0.07432	-0.1122	-0.03692	0.040658
	0.220079	0.01261	0.260078	0.174097	0.092261	0.2235	0.100428	0.018109	0.024945	-0.11036	0.067594	0.09976	-0.05045	0.156372	-0.07164	-0.13342	-0.03394	0.079544	0.015024	0.073822	-0.08034	-0.11663	-0.0266	0.040558
	0.240327	0.007735	0.263689	0.185476	0.087299	0.216053	0.095671	0.019376	0.025479	-0.11283	0.061529	0.091535	-0.05209	0.147747	-0.06957	-0.12756	-0.03729	0.07042	0.027048	0.078701	-0.079	-0.12318	-0.03093	0.045573
	0.249378	0.00202	0.270396	0.188149	0.068858	0.208678	0.09329	0.021578	0.019744	-0.11271	0.060748	0.085816	-0.05438	0.143843	-0.06346	-0.12797	-0.04416	0.061998	0.030257	0.076348	-0.08718	-0.12602	-0.03432	0.047302
	0.252006	0.006932	0.276168	0.18502	0.059774	0.208631	0.08973	0.018772	0.014535	-0.10804	0.056585	0.106683	-0.05794	0.140908	-0.07822	-0.13018	-0.04242	0.060652	0.028074	0.07271	-0.09526	-0.12826	-0.03188	0.052337
	0.265423	0.00141	0.280287	0.184825	0.063942	0.208787	0.082025	0.012164	0.013046	-0.10305	0.067836	0.122678	-0.06193	0.149549	-0.0765	-0.13271	-0.046	0.042519	0.021983	0.067063	-0.09572	-0.12466	-0.03332	0.049687
	0.285381	0.011963	0.276791	0.180884	0.054618	0.212418	0.083047	0.011905	0.010799	-0.10359	0.069937	0.131259	-0.06296	0.162225	-0.07918	-0.13225	-0.05476	0.034861	0.019284	0.059707	-0.0877	-0.1226	-0.04106	0.054231
	0.291544	0.011955	0.27021	0.180646	0.065436	0.203715	0.082854	0.021725	0.007996	-0.1074	0.072073	0.103615	-0.06451	0.166797	-0.08338	-0.13213	-0.05863	0.028981	0.019736	0.057698	-0.0821	-0.12267	-0.05847	0.060757
	0.281973	0.022964	0.262142	0.182083	0.086052	0.195372	0.085809	0.024011	0.008273	-0.10876	0.062896	0.108324	-0.06476	0.16998	-0.08761	-0.13046	-0.06463	0.025632	0.01301	0.059912	-0.07989	-0.12183	-0.05212	0.055859
	0.297905	0.033868	0.264175	0.18441	0.083027	0.193225	0.085254	0.029951	0.004928	-0.11054	0.046272	0.124309	-0.06521	0.173806	-0.08528	-0.13291	-0.06304	0.026377	0.013935	0.065144	-0.08014	-0.11357	-0.0555	0.057826
	0.312766	0.032356	0.270016	0.179817	0.064771	0.188142	0.08198	0.038026	-0.00032	-0.11572	0.043001	0.115368	-0.06715	0.170983	-0.08452	-0.13582	-0.06538	0.021806	0.01437	0.067884	-0.07661	-0.10468	-0.04657	0.060019
	0.322806	0.028397	0.263952	0.174841	0.053379	0.185212	0.074402	0.038078	-0.00264	-0.11533	0.051737	0.108974	-0.06889	0.16738	-0.09071	-0.13166	-0.07116	0.020523	0.0122	0.071744	-0.07879	-0.09979	-0.05786	0.061499
	0.333449	0.019804	0.253016	0.167835	0.057399	0.190649	0.064401	0.03483	-0.00558	-0.11801	0.071717	0.123603	-0.06994	0.165322	-0.0968	-0.12589	-0.07319	0.023438	0.009497	0.076409	-0.08426	-0.10186	-0.05606	0.067351
	0.336745	0.01574	0.249732	0.161916	0.079122	0.191543	0.064458	0.03427	-0.01028	-0.12446	0.099291	0.140611	-0.07084	0.166558	-0.10907	-0.12082	-0.07205	0.034671	0.009598	0.074724	-0.08424	-0.0998	-0.06292	0.07214
	0.342421	0.022905	0.244285	0.154895	0.057845	0.195494	0.060064	0.040662	-0.01282	-0.12513	0.123538	0.142871	-0.07295	0.167473	-0.11274	-0.12264	-0.06281	0.023952	0.005846	0.079465	-0.08437	-0.09089	-0.05139	0.078115
	0.350045	0.025632	0.251325	0.157479	0.047246	0.200692	0.05636	0.036511	-0.01553	-0.13024	0.134197	0.141435	-0.073	0.166804	-0.11755	-0.11355	-0.05391	0.022172	0.001815	0.078782	-0.08507	-0.08781	-0.0545	0.078325
	0.358434	0.021072	0.25882	0.160913	0.04184	0.212852	0.055707	0.039547	-0.0193	-0.13165	0.143577	0.141395	-0.07319	0.160543	-0.11854	-0.10622	-0.04446	0.023701	0.001531	0.064041	-0.08852	-0.08204	-0.0522	0.076091
	0.373227	0.02113	0.251714	0.168873	0.042854	0.217289	0.052556	0.039101	-0.02483	-0.12938	0.166153	0.140719	-0.06959	0.155527	-0.12032	-0.10438	-0.03393	0.024768	-0.00652	0.067358	-0.09026	-0.07157	-0.06293	0.078213
	0.394802	0.023608	0.236321	0.178675	0.043286	0.21767	0.051361	0.03513	-0.02684	-0.13933	0.186413	0.141506	-0.06757	0.155978	-0.11729	-0.10406	-0.02486	0.029437	-0.01402	0.058958	-0.08735	-0.06751	-0.05657	0.084359
	0.414354	0.020469	0.242177	0.17458	0.040002	0.217894	0.053842	0.0406	-0.03115	-0.14487	0.19886	0.138874	-0.06545	0.152338	-0.11831	-0.10359	-0.02101	0.025908	-0.00952	0.05108	-0.07949	-0.07071	-0.05844	0.086127
	0.412014	0.030161	0.25128	0.171408	0.038608	0.23372	0.049842	0.052187	-0.03483	-0.14004	0.207001	0.146363	-0.06469	0.159082	-0.12229	-0.10675	-0.0113	0.022103	-0.00095	0.048773	-0.07712	-0.08158	-0.06332	0.084533
	0.411653	0.030597	0.253347	0.165212	0.035244	0.243813	0.04699	0.050643	-0.03408	-0.13243	0.204772	0.142836	-0.06475	0.164317	-0.12046	-0.10943	-0.00661	0.014208	0.003116	0.052879	-0.08552	-0.08497	-0.06821	0.082493
	0.416463	0.028811	0.250866	0.166506	0.035023	0.241178	0.041078	0.04923	-0.03168	-0.12596	0.200804	0.139765	-0.063	0.166639	-0.11476	-0.11172	0.008122	0.009815	0.003881	0.048772	-0.08395	-0.08436	-0.06852	0.084863
	0.412055	0.029353	0.241989	0.153984	0.039357	0.239477	0.040288	0.049118	-0.03138	-0.11957	0.198847	0.142371	-0.06414	0.16847	-0.10425	-0.10805	0.016712	0.005727	0.000647	0.048771	-0.07342	-0.08767	-0.08012	0.088655
	0.416825	0.030792	0.240145	0.149417	0.050732	0.239496	0.043936	0.045872	-0.03626	-0.11443	0.203457	0.145234	-0.06266	0.164107	-0.09681	-0.10412	0.019308	0.004254	-0.00327	0.052981	-0.0724	-0.08943	-0.07584	0.087498
	0.422558	0.030816	0.247465	0.1397	0.055168	0.249357	0.042964	0.054203	-0.03572	-0.1112	0.186041	0.144341	-0.05712	0.158248	-0.09176	-0.10183	0.01959	0.01122	-0.00685	0.052977	-0.06639	-0.09515	-0.08329	0.088591
	0.418992	0.028503	0.251208	0.131669	0.04799	0.245443	0.041236	0.07035	-0.03578	-0.09736	0.16506	0.145035	-0.05157	0.15558	-0.09432	-0.11062	0.026465	0.014156	-0.01307	0.052147	-0.06679	-0.10205	-0.08648	0.089276
	0.413706	0.027625	0.24797	0.121658	0.035052	0.233246	0.043017	0.084272	-0.03648	-0.09015	0.157097	0.131064	-0.05545	0.160152	-0.09842	-0.11495	0.036952	0.013919	-0.01951	0.042551	-0.06489	-0.09894	-0.08847	0.090049
	0.412928	0.028193	0.228748	0.114224	0.023897	0.228284	0.040491	0.092875	-0.03779	-0.09402	0.155546	0.117665	-0.05775	0.158888	-0.10183	-0.11672	0.0417	0.012881	-0.02385	0.03691	-0.06083	-0.09142	-0.08426	0.090659
	0.413587	0.034033	0.233145	0.109711	0.016761	0.23575	0.04567	0.095172	-0.03995	-0.09436	0.143491	0.116794	-0.05655	0.162447	-0.10399	-0.11484	0.039798	0.011329	-0.02176	0.041393	-0.05904	-0.07863	-0.08275	0.091226
	0.419799	0.040129	0.25129	0.108499	0.016336	0.230083	0.046347	0.09026	-0.04253	-0.09383	0.143015	0.117051	-0.05669	0.164655	-0.10593	-0.11123	0.036933	0.008033	-0.02896	0.040857	-0.05564	-0.06954	-0.08586	0.088141
	0.423597	0.038821	0.264856	0.10515	0.011367	0.222507	0.053779	0.08436	-0.04873	-0.10853	0.155196	0.106517	-0.05504	0.166919	-0.10906	-0.12333	0.03564	0.003473	-0.03429	0.03659	-0.05643	-0.06705	-0.07902	0.085124
3	0.419382	0.037895	0.265178	0.100073	0.007642	0.213297	0.056796	0.080889	-0.05133	-0.11071	0.16151	0.103151	-0.05108	0.163165	-0.10819	-0.13059	0.037655	0.010138	-0.03105	0.047785	-0.05829	-0.06222	-0.08061	0.081282
	0.420351	0.036996	0.270775	0.096671	0.001681	0.211054	0.057635	0.078371	-0.05029	-0.10816	0.150709	0.102638	-0.04617	0.161001	-0.10501	-0.1354	0.040034	0.017058	-0.02733	0.059908	-0.06056	-0.06551	-0.07788	0.077473
	0.415528	0.03086	0.277164	0.096947	0.000327	0.211153	0.056439	0.07372	-0.04808	-0.0976	0.155808	0.106719	-0.03764	0.158867	-0.09786	-0.12898	0.044375	0.018159	-0.02847	0.064373	-0.0662	-0.06783	-0.07945	0.080284
	0.417464	0.021695	0.272814	0.097981	0.009413	0.209654	0.057863	0.075423	-0.04959	-0.09984	0.163406	0.105909	-0.04184	0.15742	-0.08919	-0.13337	0.041315	0.021125	-0.03041	0.054476	-0.07364	-0.06696	-0.08324	0.090038
	0.415804	0.018313	0.277694	0.097123	0.00707	0.201021	0.057536	0.073046	-0.05247	-0.1036	0.175844	0.106031	-0.0467	0.15328	-0.07895	-0.13134	0.035613	0.029914	-0.02879	0.05788	-0.07367	-0.06549	-0.08654	0.095078
	0.417319	0.023685	0.279843	0.091972	0.008067	0.195687	0.061609	0.067431	-0.05525	-0.10833	0.194484	0.102984	-0.04847	0.150983	-0.07225	-0.12579	0.029491	0.046237	-0.02511	0.059143	-0.07482	-0.0662	-0.09224	0.098596
	0.405948	0.024916	0.284281	0.086492	-0.00856	0.190858	0.058712	0.05941	-0.05851	-0.10257	0.211385	0.095167	-0.05537	0.151441	-0.07277	-0.12354	0.029025	0.062328	-0.01687	0.065495	-0.07934	-0.06957	-0.09459	0.097322
	0.396251	0.024283	0.296728	0.079069	-0.01389	0.189907	0.06077	0.05234	-0.05755	-0.09282	0.237918	0.089765	-0.05735	0.151147	-0.0749	-0.12709	0.029519	0.076167	-0.00522	0.074929	-0.08361	-0.07072	-0.09528	0.10024
	0.387373	0.022498	0.295595	0.074558	-0.01537	0.185803	0.056894	0.046032	-0.05956	-0.08969	0.235516	0.084685	-0.05229	0.156048	-0.07516	-0.13196	0.027417	0.092934	0.017387	0.07628	-0.07843	-0.07135	-0.10172	0.113688
	0.388293	0.019707	0.300062	0.06967	-0.01357	0.180114	0.061012	0.042231	-0.06047	-0.08795	0.233721	0.079827	-0.05237	0.159653	-0.07281	-0.1352	0.028903	0.102026	0.025866	0.069769	-0.07756	-0.07612	-0.10785	0.12799
	0.39482	0.01493	0.298246	0.068573	-0.01531	0.169214	0.060303	0.043237	-0.05983	-0.09109	0.226024	0.072587	-0.05579	0.165008	-0.07693	-0.13118	0.025177	0.099791	0.029453	0.063583	-0.07385	-0.08106	-0.10644	0.139557
	0.403933	0.013836	0.294145	0.067542	-0.01814	0.165582	0.06083	0.036162	-0.06034	-0.09566	0.228783	0.066964	-0.05814	0.169064	-0.07855	-0.13415	0.024495	0.093934	0.032117	0.068661	-0.06567	-0.08259	-0.09941	0.143441
	0.416698	0.013152	0.287362	0.060982	-0.02139	0.162769	0.062824	0.031846	-0.05743	-0.09612	0.214248	0.065835	-0.05001	0.162818	-0.07893	-0.13939	0.017598	0.093394	0.029477	0.08049	-0.06803	-0.08536	-0.10446	0.148097
	0.42141	0.015815	0.273356	0.056313	-0.02259	0.172385	0.064534	0.024983	-0.05459	-0.09543	0.180328	0.059587	-0.04283	0.161178	-0.08032	-0.13722	0.019214	0.09126	0.030861	0.092065	-0.07376	-0.08422	-0.10048	0.151401
	0.441143	0.009726	0.273665	0.058532	-0.02627	0.18629	0.066604	0.019489	-0.05865	-0.09663	0.172363	0.050445	-0.04399	0.167803	-0.07542	-0.13605	0.011784	0.08591	0.027903	0.109532	-0.05223	-0.08314	-0.10243	0.149662
	0.442488	0.000753	0.275356	0.071526	-0.02876	0.17951	0.069207	0.015738	-0.05787	-0.09808	0.179069	0.034322	-0.04715	0.169872	-0.0687	-0.14398	0.003125	0.079948	0.030389	0.122444	-0.03176	-0.08226	-0.0881	0.144264
	0.439975	-0.00605	0.271715	0.089282	-0.03182	0.17325	0.064601	0.011748	-0.06057	-0.10374	0.190177	0.027628	-0.05386	0.168946	-0.06448	-0.1424	0.003045	0.077208	0.054415	0.138193	-0.0256	-0.08348	-0.08852	0.155385
	0.431014	-0.01242	0.266979	0.086978	-0.03691	0.181539	0.060312	0.00589	-0.06484	-0.11013	0.203674	0.032032	-0.04811	0.166345	-0.05709	-0.14157	0.004628	0.07184	0.054149	0.141975	-0.02692	-0.08236	-0.08564	0.161623
	0.425504	-0.01712	0.253562	0.083839	-0.04186	0.177174	0.054199	0.001715	-0.06776	-0.11367	0.202343	0.03717	-0.04902	0.177924	-0.04543	-0.13344	0.00707	0.065458	0.047004	0.153786	-0.02668	-0.08442	-0.09162	0.161188
	0.427917	-0.02279	0.252728	0.081869	-0.04535	0.18113	0.056562	-0.00407	-0.07028	-0.11877	0.207625	0.02659	-0.0595	0.185415	-0.03833	-0.13306	0.011171	0.058017	0.053359	0.139269	-0.02705	-0.08878	-0.08987	0.155856
	0.429628	-0.01808	0.256177	0.082266	-0.04836	0.174577	0.054736	-0.01005	-0.07273	-0.11887	0.216586	0.026253	-0.06485	0.188773	-0.03899	-0.13557	0.00955	0.048646	0.05241	0.13804	-0.02189	-0.09267	-0.08566	0.147513
	0.434028	0.000439	0.251116	0.088206	-0.05154	0.16009	0.053792	-0.01338	-0.0754	-0.11887	0.217137	0.041785	-0.05994	0.192012	-0.04019	-0.13086	0.009184	0.046155	0.05337	0.133011	-0.01528	-0.09234	-0.0828	0.142881
	0.434298	-0.00228	0.247149	0.098446	-0.05374	0.15196	0.050454	-0.01636	-0.0734	-0.12661	0.21227	0.049342	-0.05935	0.189865	-0.04825	-0.13319	0.01578	0.046694	0.052175	0.129711	-0.0179	-0.08957	-0.08375	0.144281
	0.440031	0.015106	0.243523	0.095504	-0.05732	0.147733	0.049114	-0.02083	-0.07564	-0.13411	0.201194	0.044739	-0.05547	0.189218	-0.04783	-0.13542	0.008393	0.044773	0.038346	0.132302	-0.01756	-0.08472	-0.08035	0.14233
	0.436533	0.014512	0.239812	0.091305	-0.05916	0.14076	0.049802	-0.02317	-0.0767	-0.1266	0.170068	0.040708	-0.05613	0.196699	-0.04252	-0.12822	0.007305	0.039722	0.030292	0.125294	-0.01895	-0.09015	-0.07554	0.137317
	0.428771	0.017771	0.234765	0.085965	-0.06408	0.137992	0.048459	-0.01849	-0.07803	-0.12283	0.144452	0.044969	-0.05587	0.195284	-0.04001	-0.12777	0.020811	0.035674	0.024566	0.127504	-0.02452	-0.09626	-0.07626	0.133184
	0.433354	0.015759	0.22747	0.081345	-0.07014	0.145293	0.046817	-0.01994	-0.07974	-0.1182	0.14993	0.072683	-0.05203	0.194567	-0.03638	-0.13223	0.017812	0.026345	0.011955	0.139327	-0.01889	-0.08724	-0.07137	0.134687
	0.434604	0.029182	0.227251	0.078198	-0.07362	0.148199	0.040425	-0.02036	-0.07899	-0.12775	0.138693	0.079482	-0.04515	0.189455	-0.03801	-0.1253	0.016759	0.021002	0.004444	0.136425	-0.01667	-0.07918	-0.0686	0.13133
	0.434626	0.027581	0.223842	0.079059	-0.07731	0.138142	0.040205	-0.02395	-0.07809	-0.13639	0.126823	0.078768	-0.05147	0.180745	-0.04445	-0.12677	0.015081	0.016242	0.003326	0.13133	-0.02294	-0.07968	-0.05611	0.128397
	0.440898	0.02831	0.221761	0.085821	-0.07822	0.137662	0.039553	-0.02451	-0.07668	-0.13055	0.134288	0.084653	-0.05616	0.206009	-0.04026	-0.13173	0.002003	0.011717	0.011209	0.127518	-0.02132	-0.07972	-0.04156	0.126011
	0.419229	0.043772	0.210162	0.084077	-0.07833	0.129624	0.036883	-0.02546	-0.07158	-0.12251	0.142126	0.080169	-0.05583	0.202568	-0.03863	-0.12197	-0.00595	0.010312	0.015675	0.130887	-0.0204	-0.07667	-0.02605	0.129333
	0.441276	0.073521	0.199686	0.090529	-0.08178	0.126251	0.039907	-0.02709	-0.06742	-0.12102	0.141495	0.082686	-0.05595	0.191998	-0.04284	-0.10604	-0.00886	0.012211	0.0179	0.135222	-0.02926	-0.07034	-0.01534	0.135325
	0.451714	0.093645	0.193697	0.121597	-0.08351	0.125697	0.041775	-0.0309	-0.06166	-0.12711	0.14977	0.080248	-0.05588	0.201357	-0.04415	-0.09734	-0.01748	0.007134	0.02059	0.142357	-0.03988	-0.06712	-0.0241	0.136104
	0.442261	0.116818	0.186272	0.128913	-0.08611	0.126266	0.038502	-0.03069	-0.05555	-0.11574	0.157631	0.076238	-0.0592	0.200326	-0.04759	-0.10447	-0.02172	0.003634	0.020614	0.148124	-0.03746	-0.06514	-0.01818	0.132714
	0.427744	0.132861	0.173667	0.120457	-0.09416	0.119539	0.033206	-0.03167	-0.053	-0.11494	0.175633	0.073442	-0.06496	0.19201	-0.05113	-0.10316	-0.02848	0.005762	0.023162	0.158072	-0.04141	-0.0589	-0.02585	0.130047
	0.422599	0.151067	0.16636	0.127261	-0.09485	0.117701	0.034468	-0.03088	-0.04574	-0.12193	0.183029	0.071658	-0.07054	0.187202	-0.04978	-0.09612	-0.02909	0.002549	0.027225	0.169599	-0.04468	-0.06246	-0.02878	0.126158
4	0.427125	0.1601	0.159468	0.137429	-0.07763	0.118087	0.034431	-0.01218	-0.03682	-0.12397	0.179401	0.062875	-0.06971	0.185739	-0.05315	-0.08993	-0.02281	-0.00064	0.026219	0.166934	-0.03731	-0.072	-0.02756	0.121616
	0.427396	0.16235	0.168407	0.119096	-0.08094	0.126897	0.035749	-0.01752	-0.02855	-0.11709	0.178784	0.056863	-0.07097	0.18678	-0.05924	-0.09229	-0.02185	-0.00322	0.02614	0.151699	-0.02978	-0.0738	-0.046	0.112274
	0.42187	0.164691	0.177723	0.113678	-0.08611	0.129821	0.040671	-0.02701	-0.0185	-0.12543	0.182217	0.055992	-0.06637	0.183203	-0.06935	-0.10298	-0.02182	-0.00272	0.032263	0.15729	-0.02754	-0.07331	-0.05068	0.099674
	0.440438	0.170774	0.178814	0.113762	-0.08336	0.123566	0.041541	-0.0223	-0.01767	-0.13115	0.180201	0.047442	-0.0637	0.18071	-0.06947	-0.1015	-0.0216	-0.00308	0.03187	0.150782	-0.0312	-0.07666	-0.05739	0.085431
	0.452861	0.17247	0.176434	0.118596	-0.08602	0.113058	0.039735	-0.01918	-0.0189	-0.12735	0.174183	0.048594	-0.05982	0.179747	-0.0726	-0.09326	-0.02292	0.002431	0.030241	0.146524	-0.03156	-0.08037	-0.05755	0.081025
	0.465211	0.183745	0.17316	0.116336	-0.08789	0.107973	0.040858	-0.01891	-0.02137	-0.12175	0.155448	0.043344	-0.06334	0.175042	-0.08129	-0.08585	-0.03198	0.005793	0.03224	0.149928	-0.03014	-0.08217	-0.05547	0.079537
	0.467176	0.192213	0.178567	0.11921	-0.0864	0.1064	0.041157	-0.01491	-0.02347	-0.11313	0.135411	0.03586	-0.07104	0.17101	-0.08593	-0.08505	-0.02904	0.003245	0.035294	0.136036	-0.03446	-0.0852	-0.06551	0.080616
	0.460987	0.194686	0.190683	0.119403	-0.08603	0.10375	0.042872	-0.02098	-0.0251	-0.1127	0.12909	0.027443	-0.07153	0.167696	-0.08444	-0.08897	-0.02979	0.002147	0.036767	0.118815	-0.03955	-0.08819	-0.06457	0.082945
	0.459351	0.197843	0.193733	0.121893	-0.0888	0.103116	0.04051	-0.02072	-0.02516	-0.11288	0.110145	0.021768	-0.07601	0.170136	-0.08321	-0.0943	-0.03539	0.000326	0.038174	0.116791	-0.04358	-0.08808	-0.0664	0.080161
	0.451578	0.194318	0.180553	0.124972	-0.09082	0.099485	0.042328	-0.0216	-0.02175	-0.10622	0.098182	0.01058	-0.07527	0.169292	-0.08398	-0.0977	-0.03946	-0.00109	0.036332	0.103569	-0.04529	-0.08931	-0.06196	0.07845
	0.443375	0.190528	0.17809	0.126219	-0.10034	0.095965	0.041909	-0.02366	-0.01236	-0.09733	0.087887	0.008013	-0.07783	0.160097	-0.08866	-0.10433	-0.0393	-0.00055	0.034978	0.087716	-0.04709	-0.08481	-0.05415	0.077138
	0.434534	0.192886	0.185446	0.151783	-0.1058	0.09233	0.049174	-0.02509	-0.01308	-0.08859	0.082686	0.012551	-0.07736	0.153365	-0.08925	-0.11566	-0.04104	-0.00292	0.039019	0.090086	-0.0416	-0.07905	-0.06122	0.073467
	0.433147	0.192737	0.174418	0.153935	-0.09715	0.09052	0.042985	-0.03072	-0.01224	-0.09127	0.084185	0.011714	-0.07813	0.150297	-0.08746	-0.11508	-0.04755	-0.0047	0.047019	0.098684	-0.04194	-0.08187	-0.05871	0.064795
	0.439551	0.197166	0.17074	0.163606	-0.09057	0.087161	0.046654	-0.02628	-0.00646	-0.10389	0.079747	0.006804	-0.08054	0.14363	-0.0894	-0.10937	-0.04958	-0.00826	0.046776	0.09731	-0.04277	-0.08377	-0.06073	0.060981
	0.455406	0.197808	0.162583	0.172864	-0.09705	0.083013	0.043118	-0.02547	-0.00297	-0.10187	0.077228	0.001583	-0.09128	0.138337	-0.09197	-0.10961	-0.05023	-0.01048	0.046708	0.093239	-0.03231	-0.08203	-0.06152	0.058865
	0.456373	0.19991	0.164414	0.177082	-0.09709	0.078874	0.039702	-0.02807	-0.01161	-0.09623	0.085498	-0.00427	-0.09604	0.134921	-0.09439	-0.11076	-0.0511	-0.01499	0.046175	0.087153	-0.03334	-0.08309	-0.04901	0.057256
	0.455563	0.196534	0.1563	0.173824	-0.10358	0.07555	0.041082	-0.03362	-0.01682	-0.09769	0.089654	-0.01189	-0.08776	0.132022	-0.09851	-0.10503	-0.05158	-0.02008	0.052009	0.089328	-0.03449	-0.08378	-0.05594	0.066269
	0.447839	0.194585	0.14585	0.178395	-0.10768	0.070632	0.037566	-0.03563	-0.02414	-0.09476	0.081418	-0.00415	-0.08181	0.129179	-0.10176	-0.10441	-0.05445	-0.01906	0.060748	0.078675	-0.02919	-0.08451	-0.06201	0.065404
	0.436666	0.181003	0.147124	0.195119	-0.10757	0.065974	0.032953	-0.0361	-0.0253	-0.08416	0.070772	0.001298	-0.08493	0.126463	-0.10223	-0.11478	-0.05427	-0.02066	0.059165	0.074957	-0.0266	-0.07426	-0.05532	0.061853
	0.431176	0.167669	0.144183	0.208667	-0.10748	0.054963	0.030141	-0.03371	-0.03152	-0.07499	0.092146	0.000352	-0.08761	0.12767	-0.09845	-0.1222	-0.04657	-0.02563	0.05531	0.077462	-0.02669	-0.06845	-0.06853	0.064137
	0.432455	0.162459	0.13882	0.217919	-0.10771	0.046385	0.026996	-0.03332	-0.03962	-0.0736	0.11652	-0.00377	-0.08938	0.127246	-0.09297	-0.12321	-0.03721	-0.031	0.055511	0.088419	-0.02114	-0.06898	-0.07344	0.074416
	0.436068	0.164227	0.137754	0.227227	-0.09548	0.052252	0.022926	-0.03409	-0.04664	-0.07456	0.13355	-0.01129	-0.09331	0.131145	-0.08787	-0.11457	-0.0333	-0.03201	0.059704	0.09636	-0.01678	-0.069	-0.07705	0.081168
	0.435196	0.165672	0.134926	0.238447	-0.09095	0.058589	0.020522	-0.03465	-0.04927	-0.06164	0.137975	-0.00794	-0.09424	0.133195	-0.08797	-0.10009	-0.03829	-0.02605	0.058596	0.097684	-0.01986	-0.07021	-0.07108	0.083111
	0.441619	0.168505	0.128416	0.246667	-0.09011	0.048276	0.027547	-0.03744	-0.05355	-0.06761	0.125427	-0.00156	-0.09419	0.137871	-0.07712	-0.08451	-0.04584	-0.02683	0.057849	0.100692	-0.02279	-0.07941	-0.0718	0.080642
	0.447697	0.168693	0.127692	0.249581	-0.08419	0.041504	0.028885	-0.03761	-0.05567	-0.0683	0.127784	0.002341	-0.09453	0.147189	-0.07741	-0.07305	-0.05025	-0.02504	0.060407	0.100807	-0.01851	-0.08696	-0.06183	0.082501
	0.442441	0.16796	0.127648	0.258138	-0.08458	0.047958	0.028106	-0.03943	-0.05766	-0.06451	0.129034	0.002782	-0.09768	0.138214	-0.07792	-0.06186	-0.05062	-0.01779	0.056428	0.098072	-0.01718	-0.0881	-0.06046	0.087129
	0.439976	0.168707	0.127183	0.258551	-0.08359	0.049298	0.024296	-0.04117	-0.05825	-0.05779	0.120591	0.002521	-0.10126	0.139018	-0.07954	-0.05514	-0.03635	-0.00999	0.059342	0.093464	-0.01937	-0.07987	-0.05335	0.089654
	0.453808	0.17546	0.116885	0.253849	-0.08096	0.049108	0.030982	-0.04508	-0.06265	-0.05811	0.114719	0.006631	-0.10504	0.144245	-0.07914	-0.06316	-0.02529	-0.00528	0.051103	0.086808	-0.00878	-0.07999	-0.05324	0.090708
	0.46625	0.168987	0.116423	0.259552	-0.07913	0.051133	0.027206	-0.04567	-0.0663	-0.05992	0.136142	0.012004	-0.10926	0.137941	-0.08116	-0.07053	-0.0073	-0.00236	0.038807	0.082741	-0.00944	-0.08671	-0.05216	0.087775
	0.479494	0.155504	0.107334	0.256507	-0.07868	0.0655	0.028317	-0.04809	-0.06562	-0.04786	0.152562	0.016664	-0.109	0.136781	-0.08054	-0.07244	0.009001	-0.00284	0.027103	0.077701	-0.01232	-0.09059	-0.06155	0.081254
	0.486662	0.154355	0.096769	0.241354	-0.07643	0.087255	0.028626	-0.04948	-0.06584	-0.02834	0.161372	0.013359	-0.11234	0.143481	-0.07915	-0.07717	0.01429	0.002104	0.040969	0.068493	-0.01384	-0.09392	-0.05543	0.073499
	0.493481	0.147684	0.09963	0.240237	-0.08082	0.092424	0.0264	-0.04211	-0.06973	-0.02703	0.132992	0.004727	-0.11541	0.143125	-0.08391	-0.08412	0.015563	0.003694	0.031873	0.068752	-0.001	-0.09321	-0.06129	0.063688
	0.505582	0.146472	0.098724	0.243753	-0.08532	0.091821	0.026999	-0.03883	-0.07299	-0.0311	0.137826	-0.00117	-0.11393	0.142071	-0.08647	-0.0833	0.019192	0.007156	0.023836	0.062938	-0.01198	-0.09074	-0.06201	0.056465
	0.511402	0.155896	0.100765	0.25732	-0.09032	0.090944	0.027068	-0.03839	-0.07586	-0.04834	0.154236	0.001678	-0.11529	0.15187	-0.08072	-0.09051	0.030745	0.005374	0.017805	0.048945	-0.00138	-0.09904	-0.05398	0.052234
	0.508844	0.162635	0.10377	0.26226	-0.09318	0.095251	0.029879	-0.03974	-0.07984	-0.06615	0.145058	0.002092	-0.11521	0.153635	-0.07201	-0.0891	0.052597	0.005758	0.030108	0.044543	0.00704	-0.10468	-0.03786	0.054583
	0.519882	0.159686	0.112412	0.26517	-0.09591	0.098553	0.035677	-0.04022	-0.08224	-0.07298	0.138494	0.003376	-0.11786	0.157593	-0.06722	-0.08302	0.060411	0.009133	0.035307	0.050279	0.01786	-0.10767	-0.02694	0.059264
5	0.520979	0.151125	0.107652	0.270326	-0.0972	0.100512	0.031627	-0.04139	-0.08347	-0.06215	0.153512	-0.00082	-0.11761	0.159609	-0.05341	-0.07635	0.061425	0.009834	0.029771	0.059232	0.017515	-0.10982	-0.0337	0.0575
	0.52183	0.145924	0.108098	0.272294	-0.09769	0.099597	0.024967	-0.04131	-0.08464	-0.0593	0.170973	-0.00969	-0.10757	0.159407	-0.05	-0.07485	0.061626	0.011391	0.026508	0.067649	0.003075	-0.11381	-0.04322	0.057406
Fig.2i	Heatmap in His group (each mice)
No.1	-0.545	-0.765	-0.769	-0.823	-0.882	-0.73	-0.613	-0.535	-0.474	-0.45	-0.401	-0.389	-0.489	-0.55	-0.449	-0.303	-0.31	-0.316	-0.213	-0.216	-0.193	-0.309	-0.27	-0.269	-0.367	-0.362	-0.381	-0.539	-0.614	-0.771	-0.739	-0.616	-0.587	-0.294	-0.064	0.0871	0.4294	0.7284	1.0493	1.3603	1.7488	2.0329	2.183	2.4486	2.6245	2.8083	3.0171	3.0495	3.0891
No.2	-0.035	-0.081	-0.259	-0.402	-0.611	-0.747	-0.672	-0.783	-0.814	-0.822	-0.911	-0.936	-0.991	-1.107	-0.939	-0.898	-0.829	-0.824	-0.745	-0.673	-0.765	-0.717	-0.764	-0.747	-0.718	-0.522	-0.384	-0.39	-0.439	-0.531	-0.517	-0.504	-0.425	-0.576	-0.447	-0.227	-0.233	-0.076	0.2311	0.4929	0.6666	0.9052	1.245	1.6194	1.7784	2.1442	2.4817	2.8489	3.3715
No.3	0.1493	0.1238	0.1488	0.0782	0.0791	0.0332	0.0137	-0.013	0.0421	0.0964	0.0894	0.04	0.0221	0.122	0.0458	0.0598	0.0634	0.0305	0.0445	0.0386	0.0342	0.0637	0.1658	0.0862	0.0799	0.0973	0.0496	0.0595	0.00536	-0.05	-0.089	-0.085	-0.094	-0.075	0.0814	0.0672	0.1766	0.2038	0.2257	0.3054	0.2594	0.2329	0.239	0.2575	0.2883	0.321	0.4121	0.6063	0.7759
No.4	0.5544	0.6104	0.6878	0.5987	0.3442	0.4815	0.3747	0.1935	0.2126	-0.188	-0.455	-0.512	-0.648	-0.749	-0.698	-0.924	-1.192	-1.206	-1.29	-1.546	-1.683	-1.593	-1.745	-1.753	-1.775	-1.521	-1.28	-1.362	-1.22	-1.014	-0.946	-0.929	-0.953	-1.243	-1.327	-1.102	-1.245	-1.31	-1.469	-1.535	-1.587	-1.382	-0.902	-0.391	-0.042	0.1507	0.0586	0.2008	0.0528
No.5	0.7684	0.9093	0.9769	0.98	1.1076	1.2872	1.2327	1.3332	1.2521	1.2429	1.2017	1.1879	1.1922	1.1514	1.1255	0.9876	0.9861	0.9317	0.8624	0.9484	0.7931	0.862	0.9566	0.9787	0.9268	0.8498	0.8859	0.9115	0.8204	0.9032	0.9418	0.9708	0.9703	1.1098	1.2369	1.3917	1.5753	1.5875	1.6668	1.8379	2.1524	2.099	2.4121	2.6946	2.8762	3.0066	3.1105	3.3608	3.6229
No.6	0.0283	0.0568	0.0884	0.148	0.149	0.1357	0.0696	0.2768	0.2837	0.3822	0.3849	0.2204	0.2499	0.0774	0.154	0.00671	-0.177	-0.133	-0.198	-0.275	-0.381	-0.367	-0.168	-0.13	-0.107	-0.082	-0.399	-0.679	-0.723	-0.523	-0.487	-0.472	-0.371	-0.237	-0.199	-0.465	-0.402	-0.271	-0.343	-0.258	-0.162	-0.359	-0.325	-0.016	-0.076	-0.262	0.0884	-0.165	0.2508
Fig.2j	Heatmap in CQ group (each mice)
No.1	-1.152	-1.259	-1.113	-1.182	-1.002	-1.069	-0.956	-0.927	-1.023	-1.034	-1.018	-0.838	-0.808	-1.001	-0.903	-1.069	-1.144	-0.922	-0.602	-0.34	0.1376	0.1646	0.4357	0.696	0.2925	-0.041	-0.026	0.1586	0.3205	0.42	0.5113	0.4976	0.6259	0.4897	0.6738	0.8467	0.8869	1.1896	1.5616	1.3727	1.0953	1.2451	1.29	1.4082	1.2089	1.6466	1.7986	1.7941	1.5607
No.2	-0.175	-0.328	-0.506	-0.568	-0.776	-0.635	-0.703	-0.913	-0.872	-0.814	-0.768	-0.733	-0.97	-1.025	-1.342	-1.683	-1.892	-1.925	-2.031	-2.061	-2.22	-2.232	-2.249	-2.486	-2.34	-2.087	-1.717	-1.306	-0.978	-0.529	-0.473	-0.168	-0.205	0.0106	-0.197	-0.447	-0.32	-0.238	-0.105	0.0915	0.1686	0.5535	1.1752	1.3435	1.7193	1.8472	2.0545	2.178	2.4947
No.3	0.7033	0.5826	0.8236	0.4717	0.0332	-0.085	-0.313	-0.264	-0.067	-0.181	-0.322	-0.238	-0.349	-0.47	-0.508	-0.506	-0.637	-0.822	-0.949	-1.009	-1.091	-1.116	-0.965	-0.969	-1.051	-1.152	-1.235	-1.42	-1.765	-1.735	-1.407	-1.579	-1.663	-1.542	-1.56	-1.476	-1.262	-0.762	-0.253	0.2864	0.69	0.9109	1.1931	1.4407	1.6582	1.7158	1.7163	1.6419	1.6939
No.4	-0.088	0.0922	0.1635	0.3571	0.2045	-0.099	-0.0011	0.192	0.2495	0.342	0.3251	0.2666	0.1889	0.1929	0.1526	0.1937	0.2429	0.3436	0.4151	0.414	0.1978	-0.147	-0.102	-0.056	-0.084	0.0685	0.0349	0.0377	0.1185	0.191	0.2218	0.1971	0.1849	0.0957	-0.15	-0.267	-0.211	-0.525	-0.903	-0.805	-0.899	-0.991	-0.839	-0.971	-1.096	-1.195	-1.212	-1.08	-0.99
No.5	0.7652	1.1586	1.5412	1.2923	1.0371	1.5139	1.1832	0.6155	0.5522	0.8492	0.5076	0.186	0.313	0.895	0.4092	-0.132	-0.151	-0.075	-0.496	-0.804	-0.881	-0.826	-0.612	-0.674	-0.895	-0.591	-0.395	-0.459	-0.239	-0.442	-0.659	-0.835	-0.494	-0.725	-0.78	-0.985	-1.211	-0.788	-0.776	-1.032	-1.302	-1.05	-1.274	-1.005	-0.58	-0.618	-0.364	-0.168	0.296
Fig.2k	left	ΔF/F% in His group
Automatic photograph from the inper software
Fig.2k	right	AUC in His group
Baseline	-0.00023	0.00212	-0.00215	-0.00904	-0.00809	0.010665	-0.00878	0.012378	-0.01267	0.002597	-0.01992	-0.00899	0.000121	-0.0047	0.000174	-0.02308	0.009531	-0.01662	0.003368	-0.02547	-0.02037	0.001874	0.015778	-0.00433	-0.00462	-0.01177	-0.0047	-0.00891	-0.00049	0.010953	0.002148		-0.00911	-0.03124	0.047583	0.002271	-0.036	0.004191	-0.01151	-0.01155	-0.01108	-0.01056	-0.05611	0.011433	-0.00866	-0.01339	-0.01913	0.0009	-0.01206
Scratch	0.932827	0.27995	0.944457	0.138407	-0.03962	1.03458	-0.02808	0.432639	-0.10885	-0.11424	0.413224	0.434923	0.25905	0.115569	0.042522	-0.23859	-0.24866	-0.1503	0.435081	-0.13455	0.060125	0.091633	0.777835	0.233045	0.251466	-0.05047	0.221691	0.080046	0.363336	0.368495	0.072268		0.418452	0.725747	0.55626	0.841648	0.30663	0.524206	0.300991	0.833049	1.09101	0.566848	-0.2583	0.37343	0.446467	0.456415	-0.03581	0.167246	0.188206
	n=156
Fig.2l	left	ΔF/F% in CQ group
Automatic photograph from the inper software
Fig.2l	right	AUC in CQ group
Baseline	0.055599	-0.02258	0.006346	-0.05219	0.003056	-0.04683	-0.03487	-0.02638	0.030925	0.01461	-0.0339	-0.0265	-0.02069	-0.00841	-0.00148	-0.01089	-0.02584	0.004067	0.029549	0.007629		0.003874	-0.00744	-0.00114	-0.00531	-0.00424	0.005753	0.008475	0.001284	-0.00783	-0.01112	0.004055	-0.00485	-0.00298	0.013243	-0.01885	-0.0016	-0.03849	-0.03266	-0.01096	0.007653	-0.00098	0.000967	-0.04057	-0.02233	-0.00692	-0.01265	-0.00119	0.01432
Scratch	1.538	0.274169	0.897991	0.558118	0.6831	0.100274	-0.40397	0.45501	0.637601	-0.13365	0.503186	0.025716	-0.31354	0.353267	0.427506	0.373518	0.124243	0.622794	0.492571	0.127181		0.062914	0.130255	-0.08472	0.208159	0.234799	0.255707	0.598034	0.23681	0.330054	0.164597	0.140979	-0.00101	0.261337	0.047003	0.214798	-0.23896	0.0934	-0.51456	-0.00979	0.439551	0.146425	0.173182	0.035265	-0.21966	0.11269	0.021371	0.20401	0.228251
	n=114
optic inhibition of the PBN-CM pathway
Fig.2n	left
AAV-hSyn-DIO-GtACR-eGFP
	1	14	29	17	22	17	15	24	13	2	12
6	16	3	10	17	9	26	5	27	16	2	6
	16	3	19	20	14	9	9	6	0	9	16
12	6	0	1	3	1	2	5	0	0	5	14
	23	1	0	13	2	24	0	43	0	13	2
18	6	2	0	0	14	6	5	4	0	9	2
	20	1	7	0	0	5	0	6	0	2	10
24	6	6	0	0	0	4	5	0	0	0	0
	11	2	0	0	2	0	0	20	20	6	0
30	11	0	0	0	0	5	0	0	1	4	0
AAV-hSyn-DIO-eGFP
	9	6	12	10	8	19	1	9	9
6	46	13	12	7	5	49	33	17	46
	22	22	6	20	2	5	15	12	22
12	9	9	0	10	11	5	8	19	9
	12	0	0	11	16	35	8	0	12
18	0	0	10	8	0	0	6	2	0
	0	4	5	0	12	0	19	2	0
24	6	6	11	3	0	0	5	0	6
	1	0	12	0	0	0	29	0	1
30	19	0	2	0	34	0	8	0	19
Fig.2n	right
		AAV-hSyn-DIO-eGFP
OFF	27	32	35	41	38	59	72	23	44
ON	32	28	35	28	50	54	60	38	80
	AAV-hSyn-DIO-GtACR-eGFP
OFF	71	21	55	50	40	55	24	99	33	32	40
ON	45	11	11	20	24	43	20	31	17	20	22
statistic methods		Two-way ANOVA
		ANOVA table	SS (Type III)	DF	MS	F (DFn, DFd)	P value
		Interaction	1811	1	1811	F (1, 36) = 6.025	P=0.0191
		Row Factor	940.6	1	940.6	F (1, 36) = 3.129	P=0.0854
		Column Factor	553.1	1	553.1	F (1, 36) = 1.840	P=0.1834
		Residual	10822	36	300.6
		n	9~11
		Tukey's multiple comparisons test	Mean Diff.	95.00% CI of diff.	Significant?	Summary	Adjusted P Value
		OFF:AAV-hSyn-DIO-GtACR-eGFP vs. OFF:AAV-hSyn-DIO-eGFP	6.051	-14.94 to 27.04	No	ns	0.8646
		OFF:AAV-hSyn-DIO-GtACR-eGFP vs. ON:AAV-hSyn-DIO-GtACR-eGFP	23.27	3.362 to 43.18	Yes	*	0.0166
		OFF:AAV-hSyn-DIO-GtACR-eGFP vs. ON:AAV-hSyn-DIO-eGFP	2.273	-18.72 to 23.26	No	ns	0.9912
		OFF:AAV-hSyn-DIO-eGFP vs. ON:AAV-hSyn-DIO-GtACR-eGFP	17.22	-3.766 to 38.21	No	ns	0.1398
		OFF:AAV-hSyn-DIO-eGFP vs. ON:AAV-hSyn-DIO-eGFP	-3.778	-25.79 to 18.23	No	ns	0.9668
		ON:AAV-hSyn-DIO-GtACR-eGFP vs. ON:AAV-hSyn-DIO-eGFP	-21	-41.99 to -0.01217	Yes	*	0.0498
Fig.2o	left
AAV-hSyn-DIO-GtACR-eGFP
	20	12	11	9	0	11	5	29
6	1	6	0	0	7	0	0	4
	0	19	30	13	3	30	10	10
12	13	3	13	3	6	13	3	20
	3	11	19	24	33	19	6	5
18	1	4	5	8	1	5	12	1
	3	2	8	0	3	8	0	11
24	0	14	21	0	5	21	0	17
	7	27	14	4	1	14	28	42
30	2	0	0	3	2	0	0	4
AAV-hSyn-DIO-eGFP
	1	0	12	7	0	38
6	8	25	3	0	25	34
	31	11	12	7	11	20
12	0	11	23	36	11	27
	0	13	0	0	13	9
18	5	0	1	0	0	31
	29	42	7	0	42	12
24	31	4	47	2	4	0
	4	0	19	35	0	0
30	6	0	22	0	0	8
Fig.2o	right
	AAV-hSyn-DIO-eGFP
OFF	65	66	50	49	66	79
ON	50	40	96	38	40	100
	AAV-hSyn-DIO-GtACR-eGFP
OFF	33	71	82	50	40	82	49	97
ON	17	27	39	14	21	39	15	46
statistic methods		Two-way ANOVA
		ANOVA table	SS (Type III)	DF	MS	F (DFn, DFd)	P value
		Interaction	1972	1	1972	F (1, 24) = 4.853	P=0.0374
		Row Factor	2421	1	2421	F (1, 24) = 5.959	P=0.0224
		Column Factor	1857	1	1857	F (1, 24) = 4.571	P=0.0429
		Residual	9752	24	406.3
		n	6~8
		Tukey's multiple comparisons test	Mean Diff.	95.00% CI of diff.	Significant?	Summary	Adjusted P Value
		OFF:AAV-hSyn-DIO-GtACR-eGFP vs. OFF:AAV-hSyn-DIO-eGFP	0.5	-29.53 to 30.53	No	ns	>0.9999
		OFF:AAV-hSyn-DIO-GtACR-eGFP vs. ON:AAV-hSyn-DIO-GtACR-eGFP	35.75	7.946 to 63.55	Yes	**	0.0083
		OFF:AAV-hSyn-DIO-GtACR-eGFP vs. ON:AAV-hSyn-DIO-eGFP	2.333	-27.70 to 32.37	No	ns	0.9964
		OFF:AAV-hSyn-DIO-eGFP vs. ON:AAV-hSyn-DIO-GtACR-eGFP	35.25	5.218 to 65.28	Yes	*	0.0172
		OFF:AAV-hSyn-DIO-eGFP vs. ON:AAV-hSyn-DIO-eGFP	1.833	-30.27 to 33.94	No	ns	0.9986
		ON:AAV-hSyn-DIO-GtACR-eGFP vs. ON:AAV-hSyn-DIO-eGFP	-33.42	-63.45 to -3.385	Yes	*	0.0253
[truncated: 171 more columns]

## Sheet: Fig.4
CM-mPFC activation
Fig.4d	spontaneous itch in pathway activation
eGFP+CNO		5	3	0	9	1	1	5
DIO-hM3Dq+Saline		2	1	2	20	2	1	3
DIO-hM3Dq+CNO		1	5	4	3	41	8	2
statistic methods		One-way ANOVA
		ANOVA table	SS	DF	MS	F (DFn, DFd)	P value
		Treatment (between columns)	130.4	2	65.19	F (2, 18) = 0.7521	P=0.4856
		Residual (within columns)	1560	18	86.68
		Total	1691	20
		n	7
		Tukey's multiple comparisons test	Mean Diff.	95.00% CI of diff.	Significant?	Summary	Adjusted P Value
		eGFP+CNO vs. DIO-hM3Dq+Saline	-1	-13.70 to 11.70	No	ns	0.978	A-B
		eGFP+CNO vs. DIO-hM3Dq+CNO	-5.714	-18.42 to 6.987	No	ns	0.498	A-C
		DIO-hM3Dq+Saline vs. DIO-hM3Dq+CNO	-4.714	-17.42 to 7.987	No	ns	0.6184	B-C
Fig.4e	His-induced itch in pathway activation
eGFP+CNO		46	32	105	43	17	63	49
DIO-hM3Dq+Saline		51	88	51	92	24	27	33
DIO-hM3Dq+CNO		72	59	12	25	69	47	40
statistic methods		One-way ANOVA
		ANOVA table	SS	DF	MS	F (DFn, DFd)	P value
		Treatment (between columns)	135.5	2	67.76	F (2, 18) = 0.09881	P=0.9064
		Residual (within columns)	12344	18	685.8
		Total	12480	20
		n	7
		Tukey's multiple comparisons test	Mean Diff.	95.00% CI of diff.	Significant?	Summary	Adjusted P Value
		eGFP+CNO vs. DIO-hM3Dq+Saline	-1.571	-37.30 to 34.15	No	ns	0.9931	A-B
		eGFP+CNO vs. DIO-hM3Dq+CNO	4.429	-31.30 to 40.15	No	ns	0.9465	A-C
		DIO-hM3Dq+Saline vs. DIO-hM3Dq+CNO	6	-29.72 to 41.72	No	ns	0.9042	B-C
Fig.4f	CQ-induced itch in pathway activation
eGFP+CNO		114	48	132	139	80	23
DIO-hM3Dq+Saline		154	100	74	76	75	87
DIO-hM3Dq+CNO		62	140	64	246	231	123	181
statistic methods		One-way ANOVA
		ANOVA table	SS	DF	MS	F (DFn, DFd)	P value
		Treatment (between columns)	14813	2	7407	F (2, 16) = 2.440	P=0.1189
		Residual (within columns)	48566	16	3035
		Total	63380	18
		n	6-7
		Tukey's multiple comparisons test	Mean Diff.	95.00% CI of diff.	Significant?	Summary	Adjusted P Value
		eGFP+CNO vs. DIO-hM3Dq+Saline	-5	-87.08 to 77.08	No	ns	0.9865	A-B
		eGFP+CNO vs. DIO-hM3Dq+CNO	-60.24	-139.3 to 18.85	No	ns	0.1532	A-C
		DIO-hM3Dq+Saline vs. DIO-hM3Dq+CNO	-55.24	-134.3 to 23.85	No	ns	0.2005	B-C
Fig.4g	DNFB-induced chronic itch model in pathway activation
eGFP+CNO		91	132	140	102	160	80
DIO-hM3Dq+Saline		99	138	138	112	150	184
DIO-hM3Dq+CNO		17	177	16	62	215	71
statistic methods		One-way ANOVA
		ANOVA table	SS	DF	MS	F (DFn, DFd)	P value
		Treatment (between columns)	5791	2	2895	F (2, 15) = 0.9779	P=0.3988
		Residual (within columns)	44410	15	2961
		Total	50201	17
		n	6
		Tukey's multiple comparisons test	Mean Diff.	95.00% CI of diff.	Significant?	Summary	Adjusted P Value
		eGFP+CNO vs. DIO-hM3Dq+Saline	-19.33	-100.9 to 62.27	No	ns	0.814	A-B
		eGFP+CNO vs. DIO-hM3Dq+CNO	24.5	-57.10 to 106.1	No	ns	0.7206	A-C
		DIO-hM3Dq+Saline vs. DIO-hM3Dq+CNO	43.83	-37.77 to 125.4	No	ns	0.3681	B-C
CM-mPFC inhibition
Fig.4h	spontaneous itch in pathway inhibition
eGFP+CNO		7	4	8	3	7
DIO-hM4Di+Saline		0	13	18	6	18	14	1
DIO-hM4Di+CNO		0	0	0	5	0	0	0	0
statistic methods		One-way ANOVA
		ANOVA table	SS	DF	MS	F (DFn, DFd)	P value
		Treatment (between columns)	330.5	2	165.3	F (2, 17) = 7.191	P=0.0055
		Residual (within columns)	390.7	17	22.98
		Total	721.2	19
		n	5~8
		Tukey's multiple comparisons test	Mean Diff.	95.00% CI of diff.	Significant?	Summary	Adjusted P Value
		eGFP+CNO vs. DIO-hM4Di+Saline	-4.2	-11.40 to 3.001	No	ns	0.3174	A-B
		eGFP+CNO vs. DIO-hM4Di+CNO	5.175	-1.836 to 12.19	No	ns	0.1709	A-C
		DIO-hM4Di+Saline vs. DIO-hM4Di+CNO	9.375	3.010 to 15.74	Yes	**	0.0041	B-C
Fig.4i	His-induced itch in pathway inhibition
eGFP+CNO		95	63	50	52	51	53
DIO-hM4Di+Saline		128	77	120	74	108	128	76	41
DIO-hM4Di+CNO		4	8	0	19	9	12	5
statistic methods		One-way ANOVA
		ANOVA table	SS	DF	MS	F (DFn, DFd)	P value
		Treatment (between columns)	27714	2	13857	F (2, 18) = 28.48	P<0.0001
		Residual (within columns)	8758	18	486.6
		Total	36473	20
		n	6~8
		Tukey's multiple comparisons test	Mean Diff.	95.00% CI of diff.	Significant?	Summary	Adjusted P Value
		eGFP+CNO vs. DIO-hM4Di+Saline	-33.33	-63.74 to -2.930	Yes	*	0.0304	A-B
		eGFP+CNO vs. DIO-hM4Di+CNO	52.52	21.20 to 83.84	Yes	**	0.0012	A-C
		DIO-hM4Di+Saline vs. DIO-hM4Di+CNO	85.86	56.72 to 115.0	Yes	****	<0.0001	B-C
Fig.4j	CQ-induced itch in pathway inhibition
eGFP+CNO		156	69	114	72	132	77	112
DIO-hM4Di+Saline		128	101	98	113	131	78	165	129
DIO-hM4Di+CNO		49	58	74	77	84	38	92	65
statistic methods		One-way ANOVA
		ANOVA table	SS	DF	MS	F (DFn, DFd)	P value
		Treatment (between columns)	11012	2	5506	F (2, 20) = 7.949	P=0.0029
		Residual (within columns)	13853	20	692.7
		Total	24865	22
		n	7~8
		Tukey's multiple comparisons test	Mean Diff.	95.00% CI of diff.	Significant?	Summary	Adjusted P Value
		eGFP+CNO vs. DIO-hM4Di+Saline	-13.3	-47.76 to 21.16	No	ns	0.5996	A-B
		eGFP+CNO vs. DIO-hM4Di+CNO	37.45	2.985 to 71.91	Yes	*	0.0318	A-C
		DIO-hM4Di+Saline vs. DIO-hM4Di+CNO	50.75	17.46 to 84.04	Yes	**	0.0027	B-C
Fig.4k	DNFB-induced chronic itch model in pathway inhibition
eGFP+CNO		95	77	80	30	110	168
DIO-hM4Di+Saline		118	115	49	82	125	94	51	137
DIO-hM4Di+CNO		37	42	1	37	64	42	5	45
statistic methods		One-way ANOVA
		ANOVA table	SS	DF	MS	F (DFn, DFd)	P value
		Treatment (between columns)	18942	2	9471	F (2, 19) = 8.485	P=0.0023
		Residual (within columns)	21208	19	1116
		Total	40150	21
		n	6~8
		Tukey's multiple comparisons test	Mean Diff.	95.00% CI of diff.	Significant?	Summary	Adjusted P Value
		eGFP+CNO vs. DIO-hM4Di+Saline	-3.042	-48.88 to 42.80	No	ns	0.9845	A-B
		eGFP+CNO vs. DIO-hM4Di+CNO	59.21	13.37 to 105.0	Yes	*	0.0105	A-C
		DIO-hM4Di+Saline vs. DIO-hM4Di+CNO	62.25	19.81 to 104.7	Yes	**	0.0039	B-C
Fig.4l	left	Total distance in OFT
eGFP+CNO		5254.91	3155.06	3853.5	6172.6	3874.42	6127.56
DIO-hM4Di+Saline		7000.33	6877.52	4189.73	3384.07	5948.9	4359.07	8556.03
DIO-hM4Di+CNO		4582.12	7022.29	7770.44	6032.28	6173.99	4260.23	5724.4	6604.79
statistic methods		One-way ANOVA
		ANOVA table	SS	DF	MS	F (DFn, DFd)	P value
		Treatment (between columns)	6017088	2	3008544	F (2, 18) = 1.400	P=0.2723
		Residual (within columns)	38690196	18	2149455
		Total	44707284	20
		n	6~8
		Tukey's multiple comparisons test	Mean Diff.	95.00% CI of diff.	Significant?	Summary	Adjusted P Value
		Column A vs. Column B	-1020	-3101 to 1062	No	ns	0.4403	A-B
		Column A vs. Column C	-1282	-3302 to 739.1	No	ns	0.2636	A-C
		Column B vs. Column C	-261.9	-2198 to 1675	No	ns	0.9367	B-C
Fig.4l	right	Center time in OFT
eGFP+CNO		41.4	41.6	2.6	35.2	33.6	39.6
DIO-hM4Di+Saline		6.6	15	28.2	39.6	31.2	44.8	8.4
DIO-hM4Di+CNO		51	47.8	69.4	61.6	71	29	49.2	32.2
statistic methods		One-way ANOVA
		ANOVA table	SS	DF	MS	F (DFn, DFd)	P value
		Treatment (between columns)	2826	2	1413	F (2, 18) = 6.081	P=0.0096
		Residual (within columns)	4183	18	232.4
		Total	7009	20
		n	6~8
		Tukey's multiple comparisons test	Mean Diff.	95.00% CI of diff.	Significant?	Summary	Adjusted P Value
		eGFP+CNO vs. DIO-hM4Di+Saline	7.505	-14.14 to 29.15	No	ns	0.6564	A-B
		eGFP+CNO vs. DIO-hM4Di+CNO	-19.07	-40.08 to 1.945	No	ns	0.0791	A-C
		DIO-hM4Di+Saline vs. DIO-hM4Di+CNO	-26.57	-46.71 to -6.435	Yes	**	0.0091	B-C
Fig.4m	left	OA time in EPM
eGFP+CNO		15.36	18.16	20.24	29.72	16.08	5.12	0
DIO-hM4Di+Saline		0	0	36.28	18.48	12.72	32.68	8.88
DIO-hM4Di+CNO		31.16	75.68	168.24	31.56	57.68	13.72	43.56
statistic methods		One-way ANOVA
		ANOVA table	SS	DF	MS	F (DFn, DFd)	P value
		Treatment (between columns)	9436	2	4718	F (2, 18) = 4.753	P=0.0220
		Residual (within columns)	17865	18	992.5
		Total	27301	20
		n	7
		Tukey's multiple comparisons test	Mean Diff.	95.00% CI of diff.	Significant?	Summary	Adjusted P Value
		eGFP+CNO vs. DIO-hM4Di+Saline	-0.6229	-43.60 to 42.35	No	ns	0.9992	A-B
		eGFP+CNO vs. DIO-hM4Di+CNO	-45.27	-88.25 to -2.297	Yes	*	0.038	A-C
		DIO-hM4Di+Saline vs. DIO-hM4Di+CNO	-44.65	-87.63 to -1.674	Yes	*	0.041	B-C
Fig.4m	right	OA distance in EPM
eGFP+CNO		1.46	4.95	4.95	24.34	7.22	0.91	0
DIO-hM4Di+Saline		0	0	26.64	5.7	4.88	26.1	10.25
DIO-hM4Di+CNO		19.44	31.34	72.7	2.66	20.13	1.69	42.62
statistic methods		One-way ANOVA
		ANOVA table	SS	DF	MS	F (DFn, DFd)	P value
		Treatment (between columns)	1720	2	859.8	F (2, 18) = 3.165	P=0.0664
		Residual (within columns)	4889	18	271.6
		Total	6609	20
		n	7
		Tukey's multiple comparisons test	Mean Diff.	95.00% CI of diff.	Significant?	Summary	Adjusted P Value
		eGFP+CNO vs. DIO-hM4Di+Saline	-4.249	-26.73 to 18.24	No	ns	0.8805	A-B
		eGFP+CNO vs. DIO-hM4Di+CNO	-20.96	-43.45 to 1.519	No	ns	0.07	A-C
		DIO-hM4Di+Saline vs. DIO-hM4Di+CNO	-16.72	-39.20 to 5.768	No	ns	0.1681	B-C

## Sheet: Fig.5
Fig.5e	number of animals	evoked EPSC
ACSF	3	116.6	57.4	283.8	46.039	242.894	252.299
ACSF+CNQX		2.79431	2.97566	3.67228	3.3822	2.86123	4.00931
statistic methods			Paired t test
			P value	0.0127
			P value summary	*
			Significantly different (P < 0.05)?	Yes
			One- or two-tailed P value?	Two-tailed
			t, df	t=3.791, df=5
			Number of pairs	6
			n	6
Fig.5g	number of animals	Amplitude of Eepsc
Saline	3	20.849	23.479	15.186	15.963	14.356	15.324	18.935	18.837	14.401
His	4	13.541	14.439	18.178	17.518	16.298	29.256	19.755	13.861	17.013	15.433	17.64	14.136	22.023	13.735	18.269	14.118
Ace	4	20.085	23.199	14.933	17.317	14.936	17.592	14.896	17.497	20.086	15.567	15.33	14.557	15.714	13.778	12.329	13.453	12.466
DNFB	4	24.7	21.581	20.747	21.094	20.847	23.231	21.972
statistic methods			One-way ANOVA
			ANOVA table	SS	DF	MS	F (DFn, DFd)	P value
			Treatment (between columns)	177.8	3	59.26	F (3, 45) = 5.612	P=0.0023
			Residual (within columns)	475.2	45	10.56
			Total	653	48
			n	7~17
			Tukey's multiple comparisons test	Mean Diff.	95.00% CI of diff.	Significant?	Summary	Adjusted P Value
			Saline vs. His	0.2803	-3.332 to 3.892	No	ns	0.9968	A-B
			Saline vs. Ace	1.379	-2.195 to 4.953	No	ns	0.7332	A-C
			Saline vs. DNFB	-4.543	-8.912 to -0.1746	Yes	*	0.0387	A-D
			His vs. Ace	1.099	-1.921 to 4.118	No	ns	0.7667	B-C
			His vs. DNFB	-4.824	-8.752 to -0.8952	Yes	*	0.0106	B-D
			Ace vs. DNFB	-5.923	-9.816 to -2.029	Yes	**	0.0011	C-D
Fig.5h	number of animals	Frequency of Eepsc
Saline	3	1.066	0.269	1.212	0.229	0.114	2.101	3.462	1.064	2.624
His	4	4.263	1.273	1.089	0.954	1.171	2.055	1.265	2.325	3.626	5.565	0.446	1.626	2.837	3.131	2.728	0.829
Ace	4	0.688	1.595	0.761	0.68	3.174	2.923	0.64	0.193	1.405	1.821	1.17	1.48822	2.727	4.154	0.132	0.195	0.321
DNFB	4	5.49866	7.789	2.041	6.234	1.122	9.102	4.181
statistic methods			One-way ANOVA
			ANOVA table	SS	DF	MS	F (DFn, DFd)	P value
			Treatment (between columns)	77.4	3	25.8	F (3, 45) = 10.16	P<0.0001
			Residual (within columns)	114.3	45	2.541
			Total	191.7	48
			n	7~17
			Tukey's multiple comparisons test	Mean Diff.	95.00% CI of diff.	Significant?	Summary	Adjusted P Value
			Saline vs. His	-0.8499	-2.622 to 0.9218	No	ns	0.5804	A-B
			Saline vs. Ace	-0.06672	-1.820 to 1.686	No	ns	0.9996	A-C
			Saline vs. DNFB	-3.789	-5.932 to -1.646	Yes	***	0.0001	A-D
			His vs. Ace	0.7832	-0.6979 to 2.264	No	ns	0.4994	B-C
			His vs. DNFB	-2.939	-4.866 to -1.012	Yes	**	0.001	B-D
			Ace vs. DNFB	-3.723	-5.632 to -1.813	Yes	****	<0.0001	C-D
Fig.5i	number of animals	Rin
Saline	3	95	146	284	192	109	170	237	219	210	118	176	269	398	117	157
His	4	175	144	154	238	107	261	238	202	136	186	172	132	146	142	168	318
Ace	4	119	216	256	158	88	99	292	134	160	205	207
DNFB	4	107	90	109	165	118	189	64	58	71	34	93	154
statistic methods			One-way ANOVA
			ANOVA table	SS	DF	MS	F (DFn, DFd)	P value
			Treatment (between columns)	62033	3	20678	F (3, 50) = 5.050	P=0.0039
			Residual (within columns)	204720	50	4094
			Total	266753	53
			n	11~16
			Tukey's multiple comparisons test	Mean Diff.	95.00% CI of diff.	Significant?	Summary	Adjusted P Value
			Saline vs. His	10.7	-50.42 to 71.81	No	ns	0.9663	A-B
			Saline vs. Ace	17.32	-50.19 to 84.82	No	ns	0.9036	A-C
			Saline vs. DNFB	88.8	22.94 to 154.7	Yes	**	0.0041	A-D
			His vs. Ace	6.619	-59.99 to 73.22	No	ns	0.9935	B-C
			His vs. DNFB	78.1	13.16 to 143.0	Yes	*	0.0125	B-D
			Ace vs. DNFB	71.48	0.5010 to 142.5	Yes	*	0.0478	C-D
Fig.5j	number of animals	RMP
Saline	3	-61.2	-62.3	-53	-60	-60	-54.8	-62.1	-67.7	-61.5	-62.3	-64
His	4	-60.4	-61.4	-61	-56.6	-55.2	-58.4	-55.1	-54.6	-63.8	-52.9	-55.8	-54.1	-53.6	-61.6	-52.2
Ace	4	-61	-61.3	-71.2	-60	-62.1	-67.7	-61.5	-61.6	-61.3	-55.8	-67	-65
DNFB	4	-56.1	-56.2	-60.6	-67.1	-54.5	-56.8	-57.2	-51.1
statistic methods			One-way ANOVA
			ANOVA table	SS	DF	MS	F (DFn, DFd)	P value
			Treatment (between columns)	281.1	3	93.71	F (3, 42) = 5.673	P=0.0024
			Residual (within columns)	693.8	42	16.52
			Total	975	45
			n	8~15
			Tukey's multiple comparisons test	Mean Diff.	95.00% CI of diff.	Significant?	Summary	Adjusted P Value
			Saline vs. His	-3.696	-8.012 to 0.6200	No	ns	0.1165	A-B
			Saline vs. Ace	2.149	-2.389 to 6.688	No	ns	0.5887	A-C
			Saline vs. DNFB	-3.359	-8.411 to 1.693	No	ns	0.2977	A-D
			His vs. Ace	5.845	1.634 to 10.06	Yes	**	0.0032	B-C
			His vs. DNFB	0.3367	-4.423 to 5.096	No	ns	0.9976	B-D
			Ace vs. DNFB	-5.508	-10.47 to -0.5459	Yes	*	0.0244	C-D
Fig.5l	number of animals	Rheobase
Saline	3	65	100	110	125	165	100	80	155	45	180	135
His	4	80	85	105	70	55	80	130	80	75	105	155	100	70	95	90	70	105	140	80	140	90	95
Ace	4	135	180	100	100	100	70	100	60	160
DNFB	4	55	130	95	45	70	60	50	25	60	85	75	60	105
statistic methods			One-way ANOVA
			ANOVA table	SS	DF	MS	F (DFn, DFd)	P value
			Treatment (between columns)	14535	3	4845	F (3, 51) = 4.591	P=0.0064
			Residual (within columns)	53820	51	1055
			Total	68355	54
			n	9~22
			Tukey's multiple comparisons test	Mean Diff.	95.00% CI of diff.	Significant?	Summary	Adjusted P Value
			Saline vs. His	19.32	-12.54 to 51.18	No	ns	0.382	A-B
			Saline vs. Ace	2.879	-35.90 to 41.66	No	ns	0.9972	A-C
			Saline vs. DNFB	44.16	8.817 to 79.51	Yes	**	0.0088	A-D
			His vs. Ace	-16.44	-50.58 to 17.70	No	ns	0.5803	B-C
			His vs. DNFB	24.84	-5.338 to 55.02	No	ns	0.1409	B-D
			Ace vs. DNFB	41.28	3.871 to 78.69	Yes	*	0.0252	C-D
Fig.5m	number of animals	Amplitude
Saline	3	57.06	49.29	80.6	66.96	55.79	56.37	65.95	72.94
His	4	57.89	63.9	49.77	68.73	76.11	69.7	54.14	50.54	51.85	53.83	56.37	59.33	61.8	57.98	60.81	48.95	51.39	51.42
Ace	4	70.4	60.05	76.05	38.15	44.19	56.55	42.02	59.36	69.85	53.44	66.47
DNFB	4	78.86	65.8	68.27	76.42	76.2	56.18	48.37	62.41	69.73	68.79	67.99	57.13	67.81	58.53	64.3
statistic methods			One-way ANOVA
			ANOVA table	SS	DF	MS	F (DFn, DFd)	P value
			Treatment (between columns)	646.5	3	215.5	F (3, 48) = 2.414	P=0.0781
			Residual (within columns)	4285	48	89.28
			Total	4932	51
			n	8~18
			Tukey's multiple comparisons test	Mean Diff.	95.00% CI of diff.	Significant?	Summary	Adjusted P Value
			Saline vs. His	5.092	-5.594 to 15.78	No	ns	0.5873	A-B
			Saline vs. Ace	5.254	-6.431 to 16.94	No	ns	0.632	A-C
			Saline vs. DNFB	-2.666	-13.68 to 8.343	No	ns	0.917	A-D
			His vs. Ace	0.162	-9.462 to 9.786	No	ns	>0.9999	B-C
			His vs. DNFB	-7.758	-16.55 to 1.034	No	ns	0.1014	B-D
			Ace vs. DNFB	-7.92	-17.90 to 2.063	No	ns	0.1641	C-D
Fig.5o	number of animals	Spike number
Saline
0	11 neurons from 3 mice	1	0	0	0	0	0	0	0	0	0	0
5		0	2	0	0	0	0	0	0	0	0	0
10		3	4	0	0	0	0	0	0	0	0	0
15		4	6	0	0	0	0	1	0	0	0	0
20		8	7	0	0	0	0	1	0	0	0	2
25		10	9	0	0	0	0	1	0	0	0	2
30		11	10	0	0	0	0	1	0	0	0	2
35		12	11	0	0	0	0	1	0	0	3	3
40		13	11	0	0	0	0	1	0	0	3	2
45		14	12	2	0	0	0	1	0	1	3	3
50		16	13	2	0	0	0	2	0	1	3	3
His
0	17 neurons from 4 mice	0	0	0	0	0	0	0	0	0	0	0	0	0	0	0	0	0
5		2	0	0	0	1	0	0	0	0	0	0	0	0	0	0	0	0
10		2	2	0	2	2	0	0	2	0	1	1	3	2	0	0	0	0
15		3	4	4	3	3	2	0	3	3	2	1	2	1	0	0	0	0
20		3	5	3	5	4	3	0	4	4	3	2	3	3	0	0	0	0
25		4	6	2	5	7	3	4	6	6	0	3	3	3	3	3	0	0
30		6	7	3	7	7	4	5	6	7	0	4	3	4	3	4	0	3
35		6	8	4	7	7	5	5	8	9	4	5	4	5	4	4	3	3
40		7	9	5	8	8	6	5	9	10	4	7	5	5	4	4	2	4
45		8	11	8	9	9	6	5	11	12	5	8	5	7	4	4	3	4
50		9	11	7	10	10	7	5	12	13	5	9	9	8	4	4	3	6
Ace
0	13 neurons from 4 mice	0	0	0	0	0	0	0	0	0	0	0	0	0
5		0	0	0	0	0	0	0	0	0	0	0	0	0
10		0	0	0	0	0	1	0	1	0	5	0	0	0
15		1	2	0	0	0	1	0	2	1	5	0	2	0
20		1	1	0	0	0	2	0	3	2	6	3	4	0
25		5	1	0	2	0	2	0	4	3	7	3	6	0
30		6	1	0	3	0	2	1	5	4	8	3	8	0
35		8	1	0	3	0	3	1	7	5	9	4	10	0
40		9	1	0	3	4	3	1	7	7	10	4	11	1
45		11	1	0	4	3	3	2	8	8	12	4	13	2
50		11	1	1	4	3	4	3	9	8	12	5	15	1
DNFB
0	9 neurons from 4 mice	0	0	0	0	0	0	0	0	0
5		0	0	2	0	5	3	0	0	0
10		0	0	5	0	6	5	0	3	0
15		0	0	6	2	8	6	0	5	1
20		0	0	8	3	8	7	0	5	2
25		2	0	10	3	9	8	1	5	4
30		4	0	11	5	10	9	2	5	6
35		5	0	13	5	10	10	3	5	6
40		6	3	14	8	11	10	4	5	8
45		6	5	14	9	11	12	6	5	8
50		6	6	15	12	12	12	7	5	8
statistic methods			Two-way ANOVA
			ANOVA table	SS (Type III)	DF	MS	F (DFn, DFd)	P value
			Interaction	221.8	30	7.394	F (30, 506) = 0.9202	P=0.5909
			Row Factor	2462	10	246.2	F (10, 506) = 30.64	P<0.0001
			Column Factor	532.5	3	177.5	F (3, 506) = 22.09	P<0.0001
			Residual	4066	506	8.035
			n	9~17
			Tukey's multiple comparisons test	Mean Diff.	95.00% CI of diff.	Significant?	Summary	Adjusted P Value
			Saline vs. His	-1.746	-2.598 to -0.8933	Yes	****	<0.0001
			Saline vs. Ace	-0.8099	-1.712 to 0.09260	No	ns	0.0964
			Saline vs. DNFB	-2.911	-3.901 to -1.921	Yes	****	<0.0001
			His vs. Ace	0.9358	0.1242 to 1.748	Yes	*	0.0163
			His vs. DNFB	-1.165	-2.073 to -0.2570	Yes	**	0.0056
			Ace vs. DNFB	-2.101	-3.056 to -1.146	Yes	****	<0.0001

## Sheet: Fig.6
Fig.6c-Saline group		evoked EPSCs in Saline group
IN	number of animals（n=4）	response probability		mean	93.33
				Err.Bar	9.43
		evoked EPSCs		440.37	315.156	187.844	156.625	440.37	41.9355	60.5599	964.426
PN	number of animals（n=4）	response probability		mean	95.83
				Err.Bar	5.89
		evoked EPSCs		55.3415	538.813	232.517	363.772	363.879	231.261	416.728	452.739	338.697	595.472
statistic methods			Unpaired t test
			P value	0.7677
			P value summary	ns
			Significantly different (P < 0.05)?	No
			One- or two-tailed P value?	Two-tailed
			t, df	t=0.3005, df=16
			n	8~10
Fig.6c-His group		evoked EPSCs in His group
IN	number of animals（n=6）	response probability		mean	87.78
				Err.Bar	8.75
		evoked EPSCs		153.272	36.508	121.69	47.4031	151.713	451.289	430.09	97.0793	132.98	63.1509	36.7893
PN	number of animals（n=6）	response probability		mean	91.67
				Err.Bar	11.79
		evoked EPSCs		592.225	506.227	383.703	301.519	78.8873	1010.07	106.583	292.613	299.761	456.7	609.181	78.7043
statistic methods			Unpaired t test
			P value	0.0172
			P value summary	*
			Significantly different (P < 0.05)?	Yes
			One- or two-tailed P value?	Two-tailed
			t, df	t=2.587, df=21
			n	11~12
Fig.6c-Acetone group		evoked EPSCs in Acetone group
IN	number of animals（n=5）	response probability		mean	84.44
				Err.Bar	12.27
		evoked EPSCs		152.334	97.5715	360.207	164.573	109.308	181.113	110.768	176.883	177.965
PN	number of animals（n=5）	response probability		mean	82.22
				Err.Bar	13.7
		evoked EPSCs		45.4345	39.0894	636.556	544.084	436.719	347.163	58.4199	27.9343	36.7812
statistic methods			Unpaired t test
			P value	0.4253
			P value summary	ns
			Significantly different (P < 0.05)?	No
			One- or two-tailed P value?	Two-tailed
			t, df	t=0.8181, df=16
			n	9
Fig.6c-DNFB group		evoked EPSCs in DNFB group
IN	number of animals（n=7）	response probability		mean	83.33
				Err.Bar	14.16
		evoked EPSCs		311.137	266.75	584.899	168.281	879.253	265.003	373.624	722.723	287.102	134.3	138.894	192.584
PN	number of animals（n=7）	response probability		mean	78.13
				Err.Bar	28.71
		evoked EPSCs		76.6952	289.361	66.3536	99.2538	93.7369	95.2651	160.052	143.625	361.205	194.277	157.599	71.1431	74.3382	54.071	337.919	313.41
statistic methods			Unpaired t test
			P value	0.0067
			P value summary	**
			Significantly different (P < 0.05)?	Yes
			One- or two-tailed P value?	Two-tailed
			t, df	t=2.946, df=26
			n	12~16
Fig.6e		No. of spikes in Saline, His, Acetone and DNFB groups
Saline
	number of animals（n=3）
OFF		14	13	16	20	21	16	22	28	4
ON		14	14	16	18	21	16	23	21	5
statistic methods			Paired t test
			P value	0.4554
			P value summary	ns
			Significantly different (P < 0.05)?	No
			One- or two-tailed P value?	Two-tailed
			t, df	t=0.7845, df=8
			Number of pairs	9
His
	number of animals（n=4）
OFF		23	9	26	12	14	21	25	25	37	12	14	12	24
ON		23	11	26	15	15	20	26	24	38	12	17	15	24
statistic methods			Paired t test
			P value	0.0395
			P value summary	*
			Significantly different (P < 0.05)?	Yes
			One- or two-tailed P value?	Two-tailed
			t, df	t=2.309, df=12
			Number of pairs	13
Ace
	number of animals（n=3）
OFF		10	13	19	17	28	14	23	25	29
ON		11	14	19	17	27	21	24	25	28
statistic methods			Paired t test
			P value	0.3027
			P value summary	ns
			Significantly different (P < 0.05)?	No
			One- or two-tailed P value?	Two-tailed
			t, df	t=1.101, df=8
			Number of pairs	9
DNFB
	number of animals（n=4）
OFF		27	23	25	18	31	30	17	17	23	18	28	24	29	45	29
ON		24	23	22	17	28	30	16	14	20	17	26	21	27	44	22
statistic methods			Paired t test
			P value	0.0002
			P value summary	***
			Significantly different (P < 0.05)?	Yes
			One- or two-tailed P value?	Two-tailed
			t, df	t=4.896, df=14
			Number of pairs	15
Fig.6f		Changes in No. of spikes
	number of animals
Saline	3	0	5	-10	-3	1	-11	2	1	4
His	4	6	1	11	4	3	10	2	-1	5	12	14	8	-3
Acetone	3	7	11	4	5	1	3	-9	1	-7
DNFB	4	-30	-16	-16	3	-5	-1	0	-10	-4	-4	-2	-7	-10	-6	-3
statistic methods			One-way ANOVA
			ANOVA table	SS	DF	MS	F (DFn, DFd)	P value
			Treatment (between columns)	1237	3	412.3	F (3, 42) = 9.261	P<0.0001
			Residual (within columns)	1870	42	44.52
			Total	3107	45
			n	9~15
			Tukey's multiple comparisons test	Mean Diff.	95.00% CI of diff.	Significant?	Summary	Adjusted P Value
			Saline vs. His	-6.761	-14.50 to 0.9790	No	ns	0.1059	A-B
			Saline vs. Acetone	-3	-11.41 to 5.414	No	ns	0.7761	A-C
			Saline vs. DNFB	6.178	-1.348 to 13.70	No	ns	0.141	A-D
			His vs. Acetone	3.761	-3.979 to 11.50	No	ns	0.5682	B-C
			His vs. DNFB	12.94	6.175 to 19.70	Yes	****	<0.0001	B-D
			Acetone vs. DNFB	9.178	1.652 to 16.70	Yes	*	0.0114	C-D

## Sheet: Fig.7
Fig.7f	number of animals	latency of eEPSC and eIPSC
eEPSC	4	2.64	2.05	2.18	1.99	4.07	1.64	0.24	3.48
eIPSC	7	9.09	6.08	8.12	8.93	12.71	8.28	7.87	7.57
statistic methods			Paired t test
			P value	<0.0001
			P value summary	****
			Significantly different (P < 0.05)?	Yes
			One- or two-tailed P value?	Two-tailed
			t, df	t=11.12, df=7
			Number of pairs	8
Fig.7g	number of animals	eIPSC/eEPSC ratio
Saline	4	1.0994	1.33866	0.945026	0.936536	0.443984	0.35395	1.16732	1.10345
His	5	0.948607	0.642703	1.14485	0.413318	0.937257	0.75112	0.388561	0.505363	0.613366
Acetone	4	0.600161	0.264219	0.629946	0.853825	0.746603	1.10345	1.01393	1.7733	1.28667
DNFB	5	1.77311	0.837822	3.27481	3.18062	0.496333	2.45946	0.837822	0.688257	0.546068	1.65497	2.83286	3.49664	2.38082
statistic methods			One-way ANOVA
			ANOVA table	SS	DF	MS	F (DFn, DFd)	P value
			Treatment (between columns)	9.562	3	3.187	F (3, 35) = 6.182	P=0.0017
			Residual (within columns)	18.05	35	0.5156
			Total	27.61	38
			n	8~13
			Tukey's multiple comparisons test	Mean Diff.	95.00% CI of diff.	Significant?	Summary	Adjusted P Value
			Saline vs. His	0.2185	-0.7225 to 1.160	No	ns	0.9229	A-B
			Saline vs. Acetone	0.004417	-0.9366 to 0.9454	No	ns	>0.9999	A-C
			Saline vs. DNFB	-0.958	-1.828 to -0.08778	Yes	*	0.0263	A-D
			His vs. Acetone	-0.2141	-1.127 to 0.6988	No	ns	0.9208	B-C
			His vs. DNFB	-1.176	-2.016 to -0.3368	Yes	**	0.0032	B-D
			Acetone vs. DNFB	-0.9624	-1.802 to -0.1227	Yes	*	0.0195	C-D
Fig.7i	number of animals	PPR(2nd/1st) of eEPSC
Saline	4	0.713542	0.720477	0.571216	0.460762	0.776241	0.620233	0.854224	0.692934	0.655033	1.11782	1.054	0.861946	0.623179	0.733683	0.868541	0.586359	0.626663	1.02671
His	5	0.385122	0.249091	0.375444	0.365999	0.856621	0.617177	0.690469	0.692338	0.763519	0.565175	0.603435	0.583571	0.582122	0.462679	0.554893	0.288803	0.51758	0.514963	0.671728	0.5939	0.415579	0.584643	0.458614
Acetone	4	0.674361	0.657003	0.893798	0.737127	0.684864	0.507961	0.649947	0.896118	0.949889	0.641194	0.647994	0.721239	0.663542	1.6152	1.63635	1.8416
DNFB	5	0.809645	0.534211	0.589261	0.376609	0.667997	0.485987	0.303095	0.901519	0.575014	0.472775	0.329402	0.358513	0.522205	0.793466	0.482468	0.690907	0.699002	0.657844	0.665129	0.623184	0.435936	0.654582
statistic methods			ANOVA table	SS	DF	MS	F (DFn, DFd)	P value
			Treatment (between columns)	1.579	3	0.5262	F (3, 75) = 9.531	P<0.0001
			Residual (within columns)	4.141	75	0.05521
			Total	5.719	78
			n	16-23
			Tukey's multiple comparisons test	Mean Diff.	95.00% CI of diff.	Significant?	Summary	Adjusted P Value
			Saline vs. His	0.2147	0.02040 to 0.4090	Yes	*	0.0245	A-B
			Saline vs. Acetone	-0.1476	-0.3597 to 0.06452	No	ns	0.2683	A-C
			Saline vs. DNFB	0.1795	-0.01672 to 0.3757	No	ns	0.0851	A-D
			His vs. Acetone	-0.3623	-0.5633 to -0.1613	Yes	****	<0.0001	B-C
			His vs. DNFB	-0.03519	-0.2193 to 0.1489	No	ns	0.9583	B-D
			Acetone vs. DNFB	0.3271	0.1243 to 0.5300	Yes	***	0.0004	C-D
Fig.7k	number of animals	PPR(2nd/1st) of eIPSC
Saline	4	0.893523	0.9881	1.03083	1.10049	0.644044	1.15238	0.980605	1.28618	0.946986	1.04576
His	5	0.571123	0.502481	0.987074	1.07229	1.68064	1.34717	0.690476	1.35677	1.32623	0.58762	0.534234	0.511351
Acetone	4	0.433422	0.956314	0.923285	0.964702	1.03524	0.777196	1.06533	1.40968	1.2653	1.27958
DNFB	5	0.731132	0.537635	0.198291	0.274606	0.195793	0.186547	0.96644	0.74847	0.676885	0.537116	0.456158	0.71137	0.8003	0.841177	0.703641	0.715918
statistic methods			ANOVA table	SS	DF	MS	F (DFn, DFd)	P value
			Treatment (between columns)	1.748	3	0.5828	F (3, 44) = 6.720	P=0.0008
			Residual (within columns)	3.816	44	0.08672
			Total	5.564	47
			n	10~16
			Tukey's multiple comparisons test	Mean Diff.	95.00% CI of diff.	Significant?	Summary	Adjusted P Value
			Saline vs. His	0.07627	-0.2604 to 0.4129	No	ns	0.93	A-B
			Saline vs. Acetone	-0.004116	-0.3558 to 0.3475	No	ns	>0.9999	A-C
			Saline vs. DNFB	0.4268	0.1098 to 0.7438	Yes	**	0.0044	A-D
			His vs. Acetone	-0.08038	-0.4170 to 0.2563	No	ns	0.9193	B-C
			His vs. DNFB	0.3505	0.05026 to 0.6508	Yes	*	0.0164	B-D
			Acetone vs. DNFB	0.4309	0.1140 to 0.7479	Yes	**	0.004	C-D
Fig.7o	number of animals	PPR(2nd/1st) of eEPSC in IN
Saline	4	0.534032	0.919338	0.818349	1.17053	0.717828	0.542246	0.395414	0.481771	0.745359	1.40457	1.59001
His	5	0.336265	0.659211	0.643113	0.765564	1	0.568468	0.762506	0.777813	0.644884	0.913726	0.486451
Acetone	5	0.582994	1.19064	1.06845	0.61572	0.692825	1.19578	0.848987	0.745056	3.15821	2.18427
DNFB	6	0.392846	0.333252	0.587204	0.606855	0.798176	0.898458	0.325714	0.665837	0.184269	0.347799
statistic methods			ANOVA table	SS	DF	MS	F (DFn, DFd)	P value
			Treatment (between columns)	2.805	3	0.935	F (3, 38) = 4.187	P=0.0118
			Residual (within columns)	8.487	38	0.2233
			Total	11.29	41
			n	10~11
			Tukey's multiple comparisons test	Mean Diff.	95.00% CI of diff.	Significant?	Summary	Adjusted P Value
			Saline vs. His	0.1601	-0.3812 to 0.7015	No	ns	0.8564	A-B
			Saline vs. Acetone	-0.3811	-0.9358 to 0.1737	No	ns	0.2685	A-C
			Saline vs. DNFB	0.3332	-0.2216 to 0.8879	No	ns	0.3834	A-D
			His vs. Acetone	-0.5412	-1.096 to 0.01353	No	ns	0.0581	B-C
			His vs. DNFB	0.1731	-0.3817 to 0.7278	No	ns	0.836	B-D
			Acetone vs. DNFB	0.7143	0.1465 to 1.282	Yes	**	0.0088	C-D

## Sheet: Fig.8
Fig.8b	number of animals	NMDA current
Saline	4	163.6	65.3	147.74	145.3	177.965	153.2	126.296	69.3867	76.0929
His	5	33	146.5	275.9	68.9612	136.1	44.3767	18.3
Acetone	5	147.7	125.7	87.3	40.3477	49.6341	33.4504	26.9319	81.6541
DNFB	6	612.4	48.6991	416.01	76.0087	275.041	814.2	1000.91	760.5	422.477	377.463	196.5
statistic methods			One-way ANOVA
			ANOVA table	SS	DF	MS	F (DFn, DFd)	P value
			Treatment (between columns)	950195	3	316732	F (3, 31) = 9.439	P=0.0001
			Residual (within columns)	1040201	31	33555
			Total	1990396	34
			n	7~11
			Tukey's multiple comparisons test	Mean Diff.	95.00% CI of diff.	Significant?	Summary	Adjusted P Value
			Saline vs. His	21.68	-228.9 to 272.2	No	ns	0.9953	A-B
			Saline vs. Acetone	50.9	-190.7 to 292.5	No	ns	0.9397	A-C
			Saline vs. DNFB	-329.6	-553.0 to -106.1	Yes	**	0.002	A-D
			His vs. Acetone	29.22	-228.1 to 286.5	No	ns	0.9896	B-C
			His vs. DNFB	-351.3	-591.6 to -110.9	Yes	**	0.0022	B-D
			Acetone vs. DNFB	-380.5	-611.5 to -149.5	Yes	***	0.0005	C-D
Fig.8c	number of animals	AMPA/NMDA ratio
Saline	4	0.668142	0.567696	1.07794	2.98152	5.36372	2.87386	2.14836	2.01009	2.37812
His	5	3.68758	2.6617	1.6357	6.23669	1.61106	2.99662	3.45087
Acetone	5	7.67244	8.55827	1.11766	3.30816	2.22499	1.35655	0.993917	1.07727
DNFB	6	0.508062	0.579124	1.40597	1.35046	0.218534	1.0799	0.264763	0.950326	0.679568	0.355797	0.706841
statistic methods			One-way ANOVA
			ANOVA table	SS	DF	MS	F (DFn, DFd)	P value
			Treatment (between columns)	39.82	3	13.27	F (3, 31) = 4.088	P=0.0148
			Residual (within columns)	100.7	31	3.247
			Total	140.5	34
			n	7~11
			Tukey's multiple comparisons test	Mean Diff.	95.00% CI of diff.	Significant?	Summary	Adjusted P Value
			Saline vs. His	-0.953	-3.418 to 1.512	No	ns	0.7221	A-B
			Saline vs. Acetone	-1.059	-3.435 to 1.318	No	ns	0.6258	A-C
			Saline vs. DNFB	1.494	-0.7045 to 3.692	No	ns	0.2727	A-D
			His vs. Acetone	-0.1058	-2.637 to 2.425	No	ns	0.9995	B-C
			His vs. DNFB	2.447	0.08203 to 4.811	Yes	*	0.0404	B-D
			Acetone vs. DNFB	2.552	0.2799 to 4.825	Yes	*	0.023	C-D
Fig.8e		No. of scratches in His group
Saline		56	168	105	82	105	31	61	71
Lanicemine		110	52	82	110	52	82
statistic methods			Unpaired t test
			P value	0.8587
			P value summary	ns
			Significantly different (P < 0.05)?	No
			One- or two-tailed P value?	Two-tailed
			t, df	t=0.1819, df=12
			n	6~8
Fig.8f		No. of scratches in CQ group
Saline		86	131	39	113	30	55	187
Lanicemine		124	103	150	73	124	103	150
statistic methods			Unpaired t test
			P value	0.2846
			P value summary	ns
			Significantly different (P < 0.05)?	No
			One- or two-tailed P value?	Two-tailed
			t, df	t=1.120, df=12
			n	7
Fig.8g		No. of scratches in DNFB group
Saline		110	110	143	122	181	98	185	147	92
Lanicemine		21	14	44	24	106	85	47
statistic methods			Unpaired t test
			P value	0.0003
			P value summary	***
			Significantly different (P < 0.05)?	Yes
			One- or two-tailed P value?	Two-tailed
			t, df	t=4.801, df=14
			n	7~9
Fig.8h		left	Total distance in OFT
Saline		2919.41	2813.02	4701.12	3880.81	5107.86	3410.36
Lanicemine		6270.73	5769.23	2929.61	5897.3	5435.78
statistic methods			Unpaired t test
			P value	0.0632
			P value summary	ns
			Significantly different (P < 0.05)?	No
			One- or two-tailed P value?	Two-tailed
			t, df	t=2.119, df=9
			n	5~6
Fig.8h		right	Center time in OFT
Saline		14.6	12.4	12	13.2	30.4	3.2
Lanicemine		132	14.4	21.8	72.4	98.2
statistic methods			Unpaired t test
			P value	0.029
			P value summary	*
			Significantly different (P < 0.05)?	Yes
			One- or two-tailed P value?	Two-tailed
			t, df	t=2.594, df=9
			n	5~6
Fig.8i		left	OA time in EPM
Saline		2.4	38.68	32.36	4.92	1.4	14.4	2.2	34.76
Lanicemine		67.12	146.44	39.32	158.96	127.96
statistic methods			Unpaired t test
			P value	0.0006
			P value summary	***
			Significantly different (P < 0.05)?	Yes
			One- or two-tailed P value?	Two-tailed
			t, df	t=4.726, df=11
			n	5~8
Fig.8i		right	OA distance in EPM
Saline		0	23.44	18.64	3.01	0	37.31	0.1	27.82
Lanicemine		43.39	83.88	29.91	70.01	68.77
statistic methods			Unpaired t test
			P value	0.0009
			P value summary	***
			Significantly different (P < 0.05)?	Yes
			One- or two-tailed P value?	Two-tailed
			t, df	t=4.480, df=11
			n	5~8
Fig.8k		left	Total distance in OFT
Saline+Saline		4646.99	7227.63	6122.32	6516.02	9011.07	6039.03
Saline+Lanicemine		5408.51	5665.71	4782.62	6772.81	4755.58	6504.65
CNO+Saline		5431.09	3975.06	9426.15	4338.59	6573.91	5281.39
CNO+Lanicemine		3885.51	7348.62	4939.25	4611.36	3817.11	6720.78
statistic methods			One-way ANOVA
			ANOVA table	SS	DF	MS	F (DFn, DFd)	P value
			Treatment (between columns)	5927966	3	1975989	F (3, 20) = 0.8828	P=0.4668
			Residual (within columns)	44765267	20	2238263
			Total	50693233	23
			n	6
			Tukey's multiple comparisons test	Mean Diff.	95.00% CI of diff.	Significant?	Summary	Adjusted P Value
			Saline+Saline vs. Saline+Lanicemine	945.5	-1472 to 3363	No	ns	0.6967	A-B
			Saline+Saline vs. CNO+Saline	756.1	-1661 to 3174	No	ns	0.8174	A-C
			Saline+Saline vs. CNO+Lanicemine	1373	-1044 to 3791	No	ns	0.4064	A-D
			Saline+Lanicemine vs. CNO+Saline	-189.4	-2607 to 2228	No	ns	0.9962	B-C
			Saline+Lanicemine vs. CNO+Lanicemine	427.9	-1990 to 2845	No	ns	0.9592	B-D
			CNO+Saline vs. CNO+Lanicemine	617.3	-1800 to 3035	No	ns	0.8901	C-D
Fig.8k		right	Center time in OFT
Saline+Saline		81.6	68	94.6	65.6	193	82
Saline+Lanicemine		166.8	94.4	63	77.2	53	76.8
CNO+Saline		23.6	54	52.6	9.6	69	1.4
CNO+Lanicemine		20	88	31	77.8	27.6	62.6
statistic methods			One-way ANOVA
			ANOVA table	SS	DF	MS	F (DFn, DFd)	P value
			Treatment (between columns)	15960	3	5320	F (3, 20) = 3.840	P=0.0254
			Residual (within columns)	27711	20	1386
			Total	43672	23
			n	6
			Tukey's multiple comparisons test	Mean Diff.	95.00% CI of diff.	Significant?	Summary	Adjusted P Value
			Saline+Saline vs. Saline+Lanicemine	8.933	-51.22 to 69.08	No	ns	0.9751	A-B
			Saline+Saline vs. CNO+Saline	62.43	2.282 to 122.6	Yes	*	0.0402	A-C
			Saline+Saline vs. CNO+Lanicemine	46.3	-13.85 to 106.5	No	ns	0.1705	A-D
			Saline+Lanicemine vs. CNO+Saline	53.5	-6.651 to 113.7	No	ns	0.0924	B-C
			Saline+Lanicemine vs. CNO+Lanicemine	37.37	-22.78 to 97.52	No	ns	0.3309	B-D
			CNO+Saline vs. CNO+Lanicemine	-16.13	-76.28 to 44.02	No	ns	0.8753	C-D
Fig.8l		left	OA time in EPM
Saline+Saline		37.88	48.64	70.52	99.88	96.88	65.32
Saline+Lanicemine		68.12	113.2	55.6	71.32	128.08	52.2
CNO+Saline		23.24	1.84	17.96	0	0	3.76	0.16	0.48
CNO+Lanicemine		37.88	43.44	123.68	41.8	7.48	24.48
statistic methods			One-way ANOVA
			ANOVA table	SS	DF	MS	F (DFn, DFd)	P value
			Treatment (between columns)	23732	3	7911	F (3, 22) = 10.37	P=0.0002
			Residual (within columns)	16781	22	762.8
			Total	40513	25
			n	6~8
			Tukey's multiple comparisons test	Mean Diff.	95.00% CI of diff.	Significant?	Summary	Adjusted P Value
			Saline+Saline vs. Saline+Lanicemine	-11.57	-55.84 to 32.71	No	ns	0.8859	A-B
			Saline+Saline vs. CNO+Saline	63.92	22.51 to 105.3	Yes	**	0.0016	A-C
			Saline+Saline vs. CNO+Lanicemine	23.39	-20.88 to 67.67	No	ns	0.4733	A-D
			Saline+Lanicemine vs. CNO+Saline	75.49	34.07 to 116.9	Yes	***	0.0002	B-C
			Saline+Lanicemine vs. CNO+Lanicemine	34.96	-9.318 to 79.24	No	ns	0.1565	B-D
			CNO+Saline vs. CNO+Lanicemine	-40.53	-81.95 to 0.8881	No	ns	0.0566	C-D
Fig.8l		right	OA distance in EPM
Saline+Saline		3.43	7.87	16.17	14.8	15.67	7.57
Saline+Lanicemine		4.97	29.75	5.47	11.58	23.37	9.17
CNO+Saline		4.55	0	7.76	0	0	1.43	0	0.34
CNO+Lanicemine		8.08	16.98	24.09	5.25	2.15	14.26
statistic methods			One-way ANOVA
			ANOVA table	SS	DF	MS	F (DFn, DFd)	P value
			Treatment (between columns)	641.6	3	213.9	F (3, 22) = 4.467	P=0.0135
			Residual (within columns)	1053	22	47.87
			Total	1695	25
			n	6~8
			Tukey's multiple comparisons test	Mean Diff.	95.00% CI of diff.	Significant?	Summary	Adjusted P Value
			Saline+Saline vs. Saline+Lanicemine	-3.133	-14.23 to 7.959	No	ns	0.8607	A-B
			Saline+Saline vs. CNO+Saline	9.158	-1.218 to 19.53	No	ns	0.0966	A-C
			Saline+Saline vs. CNO+Lanicemine	-0.8833	-11.98 to 10.21	No	ns	0.9961	A-D
			Saline+Lanicemine vs. CNO+Saline	12.29	1.915 to 22.67	Yes	*	0.0164	B-C
			Saline+Lanicemine vs. CNO+Lanicemine	2.25	-8.843 to 13.34	No	ns	0.9419	B-D
			CNO+Saline vs. CNO+Lanicemine	-10.04	-20.42 to 0.3346	No	ns	0.0602	C-D

## Sheet: Fig.S1
Fig.S1b	No. of FOS-ir neurons
Saline	172	203	122
His	696	393	425
CQ	802	263	351
Acetone	169	156	235
DNFB	230	341	314	247
statistic methods		His vs. Saline
		Unpaired t test
		P value	0.0266
		P value summary	*
		Significantly different (P < 0.05)?	Yes
		One- or two-tailed P value?	Two-tailed
		t, df	t=3.425, df=4
		n	3
		CQ vs. Saline
		Unpaired t test
		P value	0.1434
		P value summary	ns
		Significantly different (P < 0.05)?	No
		One- or two-tailed P value?	Two-tailed
		t, df	t=1.817, df=4
		n	3
		DNFB vs. Acetone
		Unpaired t test
		P value	0.0499
		P value summary	*
		Significantly different (P < 0.05)?	Yes
		One- or two-tailed P value?	Two-tailed
		t, df	t=2.573, df=5
		n	3~4
Fig.S1c	No. of scratches in different itch models
Saline	8	10	14	4	10
His	68	140	65	66	75
CQ	213	206	178	123	178
statistic methods		His vs. Saline
		Unpaired t test
		P value	0.001
		P value summary	***
		Significantly different (P < 0.05)?	Yes
		One- or two-tailed P value?	Two-tailed
		t, df	t=5.077, df=8
		n	5
		CQ vs. Saline
		Unpaired t test
		P value	<0.0001
		P value summary	****
		Significantly different (P < 0.05)?	Yes
		One- or two-tailed P value?	Two-tailed
		t, df	t=10.70, df=8
		n	5
Fig.S1d	No. of scratches in DNFB model
Acetone
Baseline	0	0	0	0	0	0
Day -7	2	3	3	4	3	0
Day 1	0	0	0	0	0	0
Day 7	0	0	2	0	0	0
Day14	2	1	1	3	0	0
Day 21	0	0	0	0	0	0
DNFB
Baseline	0	2	0	0	2	0	0	0
Day -7	0	0	0	0	0	0	0	0
Day 1	4	3	2	2	0	0	13	6
Day 7	7	9	17	18	12	44	26	8
Day14	138	144	234	155	184	126	136	155
Day 21	61	160	122	29	42	50	112	172
statistic methods		ANOVA table	SS (Type III)	DF	MS	F (DFn, DFd)	P value
		Interaction	74707	5	14941	F (5, 72) = 34.38	P<0.0001
		Row Factor	74823	5	14965	F (5, 72) = 34.43	P<0.0001
		Column Factor	41773	1	41773	F (1, 72) = 96.11	P<0.0001
		Residual	31295	72	434.7
		n	6~8
		Sidak's multiple comparisons test	Mean Diff.	95.00% CI of diff.	Significant?	Summary	Adjusted P Value
		Acetone - DNFB
		Baseline	-0.5	-30.96 to 29.96	No	ns	>0.9999
		Day -7	2.5	-27.96 to 32.96	No	ns	>0.9999
		Day 1	-3.75	-34.21 to 26.71	No	ns	0.9997
		Day 7	-17.29	-47.75 to 13.17	No	ns	0.5633
		Day 14	-157.8	-188.3 to -127.4	Yes	****	<0.0001
		Day 21	-93.5	-124.0 to -63.04	Yes	****	<0.0001
Fig.S1e	Body weight
Acetone
Baseline	18.5	18.8	18.2	22	26.3	26.1	23.6	24.5
Day -7	19.8	20.3	20	22.8	26.9	26	22.9	25.6
Day 1	23.8	24.6	21.9	23.5	27.1	25.9	21.7	23.8
Day 7	23.6	23.7	22.2	23.4	26.8	26.5	23.1	24.4
Day14	23.7	23.5	24.5	24.6	27.2	29.2	25.5	27
Day 21	23.7	23.2	24.6	25	27.1	28.2	24	26.4
DNFB
Baseline	23	24.2	18.7	19.7	18.1	18.8	19
Day -7	22.6	23.9	19.7	20.9	19.2	20.5	20.4
Day 1	21.8	22.5	22.4	22.8	21	22.1	22.1
Day 7	23.8	25.5	24.8	24	23	24.3	24.5
Day14	24.6	25.9	25.5	24.5	24.3	24.8	25.1
Day 21	25.4	26.4	25.9	25.6	25	25.3	25.5
statistic methods		ANOVA table	SS (Type III)	DF	MS	F (DFn, DFd)	P value
		Interaction	21.98	5	4.396	F (5, 78) = 1.184	P=0.3249
		Row Factor	223.9	5	44.78	F (5, 78) = 12.06	P<0.0001
		Column Factor	24.74	1	24.74	F (1, 78) = 6.660	P=0.0117
		Residual	289.7	78	3.714
		n	7~8
		Sidak's multiple comparisons test	Predicted (LS) mean diff.	95.00% CI of diff.	Significant?	Summary	Adjusted P Value
		Acetone - DNFB
		Baseline	2.036	-0.7407 to 4.812	No	ns	0.2586
		Day -7	2.009	-0.7675 to 4.785	No	ns	0.2719
		Day 1	1.938	-0.8389 to 4.714	No	ns	0.3098
		Day 7	-0.05893	-2.835 to 2.717	No	ns	>0.9999
		Day14	0.6929	-2.084 to 3.469	No	ns	0.9828
		Day 21	-0.3107	-3.087 to 2.466	No	ns	0.9998
Fig.S1f	Total distance
Acetone
Baseline	6143.59	8094.52	5138.38	5173.47	5720.09	4171.58	6074.91
Day -7	6267.53	3468.81	5867.14	4208.48	4404.05	5276.38	2710.1
Day 1	6544.75	4788.68	5298.53	5604.64	4815.15	4608.88	4778.12
Day 7	3814.52	5880.68	5687.96	5997.36	3998.62	5974.61	4873.38
Day14	4967.72	5446.65	4700.02	4150.92	3521.12	4102.88	3538.53
Day 21	3628.91	3154.58	4421.36	4365.63	4211.25	5091.49	4714.29
DNFB
Baseline	4197.71	5901.74	4487.86	6680.92	6693.12	5777.26	5886.67	6908.92
Day -7	4717.09	4559.7	4680.47	5846.44	6277.22	5756.73	5160.34	5293.78
Day 1	3724.06	2880.15	5406.38	3878.92	4354.39	6259.13	4845.12	3838.47
Day 7	5620.22	7044.65	6821.67	5659.09	6391.48	4097.01	4915.56	3555.61
Day14	3736.55	4178.75	3448.7	5078.69	5751.56	5873.42	5473.89	4918.28
Day 21	4967.72	5446.65	4700.02	5078.69	5751.56	5873.42	5473.89	4918.28
statistic methods		ANOVA table	SS (Type III)	DF	MS	F (DFn, DFd)	P value
		Interaction	7605731	5	1521146	F (5, 78) = 1.722	P=0.1393
		Row Factor	15489320	5	3097864	F (5, 78) = 3.507	P=0.0065
		Column Factor	1917769	1	1917769	F (1, 78) = 2.171	P=0.1446
		Residual	68895084	78	883270
		n	7~8
		Sidak's multiple comparisons test	Mean Diff.	95.00% CI of diff.	Significant?	Summary	Adjusted P Value
		Acetone - DNFB
		Baseline	-28.7	-1342 to 1284	No	ns	>0.9999
		Day -7	-686.1	-1999 to 626.9	No	ns	0.6545
		Day 1	807.2	-505.8 to 2120	No	ns	0.4722
		Day 7	-337.9	-1651 to 975.2	No	ns	0.9823
		Day14	-460.6	-1774 to 852.4	No	ns	0.9221
		Day 21	-1049	-2363 to 263.5	No	ns	0.1876
Fig.S1g	Erythema score
Acetone
Baseline	0	0	0	0	0	0	0
Day -7	0	0	0	0	0	0	0
Day 1	0	0	0	0	0	0	0
Day 7	0	0	0	0	0	0	0
Day14	0	0	0	0	0	0	0
Day 21	0	1	0	0	1	0	1
DNFB
Baseline	0	0	0	0	0	0	0	0
Day -7	0	0	0	0	0	0	0	0
Day 1	0	0	0	0	0	0	0	0
Day 7	3	3	3	3	3	3	3	3
Day14	10	10	11	9	10	10	10	10
Day 21	2	4	6	6	6	7	6	6
statistic methods		ANOVA table	SS	DF	MS	F (DFn, DFd)	P value
		Interaction	313.1	5	62.61	F (5, 84) = 232.5	P<0.0001
		Row Factor	340.8	5	68.16	F (5, 84) = 253.1	P<0.0001
		Column Factor	213	1	213	F (1, 84) = 790.8	P<0.0001
		Residual	22.63	84	0.2693
		n	7~8
		Sidak's multiple comparisons test	Mean Diff.	95.00% CI of diff.	Significant?	Summary	Adjusted P Value
		Acetone - DNFB
		Baseline	0	-0.6187 to 0.6187	No	ns	>0.9999
		Day -7	0	-0.6187 to 0.6187	No	ns	>0.9999
		Day 1	8.882e-16	-0.6187 to 0.6187	No	ns	>0.9999
		Day 7	-3	-3.619 to -2.381	Yes	****	<0.0001
		Day14	-9.875	-10.49 to -9.256	Yes	****	<0.0001
		Day 21	-5	-5.619 to -4.381	Yes	****	<0.0001

## Sheet: Fig.S3
Fig.S3e	FOS+FG+V2/FOS+FG (%)
FOS+FG/FG (%)	61.8	68.3	57.9	69.4
FOS+FG+V2/FOS+FG (%)	65	100	68.97	83.33	92.86
Fig.S3h	No. of scratches
	AAV-hSyn-DIO-GtACR-eGFP
OFF	25	44	36	19	27	82
ON	19	6	1	47	26	51
	AAV-hSyn-DIO-eGFP
OFF	25	25	28	44	33	12	30
ON	33	27	18	85	26	19	28
statistic methods		ANOVA table	SS (Type III)	DF	MS	F (DFn, DFd)	P value
		Interaction	608.3	1	608.3	F (1, 22) = 1.566	P=0.2240
		Row Factor	110.3	1	110.3	F (1, 22) = 0.2838	P=0.5996
		Column Factor	6.309	1	6.309	F (1, 22) = 0.01624	P=0.8998
		Residual	8547	22	388.5
		n	6~7
		Sidak's multiple comparisons test	Mean Diff.	95.00% CI of diff.	Significant?	Summary	Adjusted P Value
		OFF:AAV-hSyn-DIO-GtACR-eGFP vs. OFF:AAV-hSyn-DIO-eGFP	10.69	-20.99 to 42.37	No	ns	0.9175
		OFF:AAV-hSyn-DIO-GtACR-eGFP vs. ON:AAV-hSyn-DIO-GtACR-eGFP	13.83	-19.05 to 46.71	No	ns	0.8027
		OFF:AAV-hSyn-DIO-GtACR-eGFP vs. ON:AAV-hSyn-DIO-eGFP	5.119	-26.56 to 36.80	No	ns	0.998
		OFF:AAV-hSyn-DIO-eGFP vs. ON:AAV-hSyn-DIO-GtACR-eGFP	3.143	-28.54 to 34.83	No	ns	0.9999
		OFF:AAV-hSyn-DIO-eGFP vs. ON:AAV-hSyn-DIO-eGFP	-5.571	-36.01 to 24.87	No	ns	0.996
		ON:AAV-hSyn-DIO-GtACR-eGFP vs. ON:AAV-hSyn-DIO-eGFP	-8.714	-40.40 to 22.97	No	ns	0.9676
Fig.S3i	left	Total distance in OFT
	AAV-hSyn-DIO-GtACR-eGFP
OFF	1718.41	1631.8	2338.77	1962.16	2105.79	1131.64
ON	1653	893.18	1129.23	1639.88	1799.36	1189.03
OFF	1234.11	1699.34	1505.19	1253.04	1401.17	1272.02
	AAV-hSyn-DIO-eGFP
OFF	1035.1	2770.8	2013.26	876.17	2171.65	1786.07	1308.09
ON	1498.23	2762.88	1776.44	1029.76	2517.63	1355.25	2232.96
OFF	1126.76	2151.91	1413.66	873.61	1223.48	1057.21	1165.81
statistic methods		ANOVA table	SS (Type III)	DF	MS	F (DFn, DFd)	P value
		Interaction	786467	2	393234	F (2, 33) = 1.631	P=0.2111
		Row Factor	1202275	2	601138	F (2, 33) = 2.493	P=0.0981
		Column Factor	87627	1	87627	F (1, 33) = 0.3634	P=0.5507
		Residual	7956574	33	241108
		n	6~7
		Sidak's multiple comparisons test	Mean Diff.	95.00% CI of diff.	Significant?	Summary	Adjusted P Value
		OFF:AAV-hSyn-DIO-GtACR-eGFP vs. OFF:AAV-hSyn-DIO-eGFP	106	-755.9 to 967.9	No	ns	>0.9999
		OFF:AAV-hSyn-DIO-GtACR-eGFP vs. ON:AAV-hSyn-DIO-GtACR-eGFP	430.8	-463.6 to 1325	No	ns	0.8924
		OFF:AAV-hSyn-DIO-GtACR-eGFP vs. ON:AAV-hSyn-DIO-eGFP	-67.12	-929.0 to 794.8	No	ns	>0.9999
		OFF:AAV-hSyn-DIO-GtACR-eGFP vs. OFF:AAV-hSyn-DIO-GtACR-eGFP	420.6	-473.8 to 1315	No	ns	0.9085
		OFF:AAV-hSyn-DIO-GtACR-eGFP vs. OFF:AAV-hSyn-DIO-eGFP	527.3	-334.6 to 1389	No	ns	0.6185
		OFF:AAV-hSyn-DIO-eGFP vs. ON:AAV-hSyn-DIO-GtACR-eGFP	324.8	-537.1 to 1187	No	ns	0.9846
		OFF:AAV-hSyn-DIO-eGFP vs. ON:AAV-hSyn-DIO-eGFP	-173.1	-1001 to 655.0	No	ns	>0.9999
		OFF:AAV-hSyn-DIO-eGFP vs. OFF:AAV-hSyn-DIO-GtACR-eGFP	314.6	-547.3 to 1177	No	ns	0.9886
		OFF:AAV-hSyn-DIO-eGFP vs. OFF:AAV-hSyn-DIO-eGFP	421.2	-406.9 to 1249	No	ns	0.848
		ON:AAV-hSyn-DIO-GtACR-eGFP vs. ON:AAV-hSyn-DIO-eGFP	-497.9	-1360 to 364.0	No	ns	0.7014
		ON:AAV-hSyn-DIO-GtACR-eGFP vs. OFF:AAV-hSyn-DIO-GtACR-eGFP	-10.2	-904.6 to 884.2	No	ns	>0.9999
		ON:AAV-hSyn-DIO-GtACR-eGFP vs. OFF:AAV-hSyn-DIO-eGFP	96.46	-765.5 to 958.4	No	ns	>0.9999
		ON:AAV-hSyn-DIO-eGFP vs. OFF:AAV-hSyn-DIO-GtACR-eGFP	487.7	-374.2 to 1350	No	ns	0.7291
		ON:AAV-hSyn-DIO-eGFP vs. OFF:AAV-hSyn-DIO-eGFP	594.4	-233.7 to 1422	No	ns	0.369
		OFF:AAV-hSyn-DIO-GtACR-eGFP vs. OFF:AAV-hSyn-DIO-eGFP	106.7	-755.3 to 968.6	No	ns	>0.9999
Fig.S3i	right	Center time in OFT
	AAV-hSyn-DIO-GtACR-eGFP
OFF	74.8	13.4	45.6	36.2	10.8	33.8
ON	20.4	14	61.2	40.2	9.8	39.4
OFF	45.4	39.8	27.6	38	31.2	28
	AAV-hSyn-DIO-eGFP
OFF	3.2	17.8	18.6	7	13	16.6	4
ON	7.8	94.4	56.8	76.2	24	19.4	55.4
OFF	8.6	52	101.8	15.2	12.2	86.6	25.4
statistic methods		ANOVA table	SS (Type III)	DF	MS	F (DFn, DFd)	P value
		Interaction	3042	2	1521	F (2, 33) = 2.518	P=0.0960
		Row Factor	2084	2	1042	F (2, 33) = 1.726	P=0.1937
		Column Factor	0.5064	1	0.5064	F (1, 33) = 0.0008384	P=0.9771
		Residual	19932	33	604
		n	6~7
		Sidak's multiple comparisons test	Mean Diff.	95.00% CI of diff.	Significant?	Summary	Adjusted P Value
		Sidak's multiple comparisons test	Mean Diff.	95.00% CI of diff.	Significant?	Summary	Adjusted P Value
		OFF:AAV-hSyn-DIO-GtACR-eGFP vs. OFF:AAV-hSyn-DIO-eGFP	24.31	-18.83 to 67.45	No	ns	0.7346
		OFF:AAV-hSyn-DIO-GtACR-eGFP vs. ON:AAV-hSyn-DIO-GtACR-eGFP	4.933	-39.83 to 49.70	No	ns	>0.9999
		OFF:AAV-hSyn-DIO-GtACR-eGFP vs. ON:AAV-hSyn-DIO-eGFP	-11.95	-55.09 to 31.19	No	ns	0.9994
		OFF:AAV-hSyn-DIO-GtACR-eGFP vs. OFF:AAV-hSyn-DIO-GtACR-eGFP	0.7667	-44.00 to 45.53	No	ns	>0.9999
		OFF:AAV-hSyn-DIO-GtACR-eGFP vs. OFF:AAV-hSyn-DIO-eGFP	-7.348	-50.49 to 35.79	No	ns	>0.9999
		OFF:AAV-hSyn-DIO-eGFP vs. ON:AAV-hSyn-DIO-GtACR-eGFP	-19.38	-62.52 to 23.76	No	ns	0.9341
		OFF:AAV-hSyn-DIO-eGFP vs. ON:AAV-hSyn-DIO-eGFP	-36.26	-77.70 to 5.190	No	ns	0.1316
		OFF:AAV-hSyn-DIO-eGFP vs. OFF:AAV-hSyn-DIO-GtACR-eGFP	-23.54	-66.68 to 19.60	No	ns	0.7743
		OFF:AAV-hSyn-DIO-eGFP vs. OFF:AAV-hSyn-DIO-eGFP	-31.66	-73.10 to 9.790	No	ns	0.2804
		ON:AAV-hSyn-DIO-GtACR-eGFP vs. ON:AAV-hSyn-DIO-eGFP	-16.88	-60.02 to 26.26	No	ns	0.9784
		ON:AAV-hSyn-DIO-GtACR-eGFP vs. OFF:AAV-hSyn-DIO-GtACR-eGFP	-4.167	-48.93 to 40.60	No	ns	>0.9999
		ON:AAV-hSyn-DIO-GtACR-eGFP vs. OFF:AAV-hSyn-DIO-eGFP	-12.28	-55.42 to 30.86	No	ns	0.9991
		ON:AAV-hSyn-DIO-eGFP vs. OFF:AAV-hSyn-DIO-GtACR-eGFP	12.71	-30.42 to 55.85	No	ns	0.9987
		ON:AAV-hSyn-DIO-eGFP vs. OFF:AAV-hSyn-DIO-eGFP	4.6	-36.85 to 46.05	No	ns	>0.9999
		OFF:AAV-hSyn-DIO-GtACR-eGFP vs. OFF:AAV-hSyn-DIO-eGFP	-8.114	-51.25 to 35.02	No	ns	>0.9999
Fig.S3j	left	OA time in EPM
	AAV-hSyn-DIO-GtACR-eGFP
OFF	8.36	6.28	6.12	1.36	3.48	5.76
ON	2.64	9.92	0.08	6.24	2.44	3.64
OFF	17.92	0	1.36	23.2	4.08	23.04
	AAV-hSyn-DIO-eGFP
OFF	9.52	0.12	0.04	0.32	34.88	1.64	9.56
ON	0	22.08	21	0	5.4	7.12	0
OFF	25.72	1.52	40.96	25.72	0	1.44	76.08
statistic methods		ANOVA table	SS (Type III)	DF	MS	F (DFn, DFd)	P value
		Interaction	200.4	2	100.2	F (2, 33) = 0.4860	P=0.6194
		Row Factor	1184	2	591.8	F (2, 33) = 2.870	P=0.0709
		Column Factor	407.8	1	407.8	F (1, 33) = 1.978	P=0.1690
		Residual	6804	33	206.2
		n	6~7
		Sidak's multiple comparisons test	Mean Diff.	95.00% CI of diff.	Significant?	Summary	Adjusted P Value
		Sidak's multiple comparisons test	Mean Diff.	95.00% CI of diff.	Significant?	Summary	Adjusted P Value
		OFF:AAV-hSyn-DIO-GtACR-eGFP vs. OFF:AAV-hSyn-DIO-eGFP	-2.785	-27.99 to 22.42	No	ns	>0.9999
		OFF:AAV-hSyn-DIO-GtACR-eGFP vs. ON:AAV-hSyn-DIO-GtACR-eGFP	1.067	-25.09 to 27.22	No	ns	>0.9999
		OFF:AAV-hSyn-DIO-GtACR-eGFP vs. ON:AAV-hSyn-DIO-eGFP	-2.716	-27.92 to 22.49	No	ns	>0.9999
		OFF:AAV-hSyn-DIO-GtACR-eGFP vs. OFF:AAV-hSyn-DIO-GtACR-eGFP	-6.373	-32.53 to 19.78	No	ns	0.9999
		OFF:AAV-hSyn-DIO-GtACR-eGFP vs. OFF:AAV-hSyn-DIO-eGFP	-19.26	-44.47 to 5.941	No	ns	0.2795
		OFF:AAV-hSyn-DIO-eGFP vs. ON:AAV-hSyn-DIO-GtACR-eGFP	3.851	-21.35 to 29.06	No	ns	>0.9999
		OFF:AAV-hSyn-DIO-eGFP vs. ON:AAV-hSyn-DIO-eGFP	0.06857	-24.15 to 24.29	No	ns	>0.9999
		OFF:AAV-hSyn-DIO-eGFP vs. OFF:AAV-hSyn-DIO-GtACR-eGFP	-3.589	-28.79 to 21.62	No	ns	>0.9999
		OFF:AAV-hSyn-DIO-eGFP vs. OFF:AAV-hSyn-DIO-eGFP	-16.48	-40.70 to 7.737	No	ns	0.4513
		ON:AAV-hSyn-DIO-GtACR-eGFP vs. ON:AAV-hSyn-DIO-eGFP	-3.783	-28.99 to 21.42	No	ns	>0.9999
		ON:AAV-hSyn-DIO-GtACR-eGFP vs. OFF:AAV-hSyn-DIO-GtACR-eGFP	-7.44	-33.60 to 18.72	No	ns	0.9992
		ON:AAV-hSyn-DIO-GtACR-eGFP vs. OFF:AAV-hSyn-DIO-eGFP	-20.33	-45.54 to 4.874	No	ns	0.2124
		ON:AAV-hSyn-DIO-eGFP vs. OFF:AAV-hSyn-DIO-GtACR-eGFP	-3.657	-28.86 to 21.55	No	ns	>0.9999
		ON:AAV-hSyn-DIO-eGFP vs. OFF:AAV-hSyn-DIO-eGFP	-16.55	-40.77 to 7.668	No	ns	0.4448
		OFF:AAV-hSyn-DIO-GtACR-eGFP vs. OFF:AAV-hSyn-DIO-eGFP	-12.89	-38.10 to 12.31	No	ns	0.843
Fig.S3j	right	OA distance in EPM
	AAV-hSyn-DIO-GtACR-eGFP
OFF	1.93	5.74	4.22	0	0.35	4.07
ON	0	0.25	1.08	0.24	1.38	0.41
OFF	0.45	7.13	0	0	16.97	6.71
	AAV-hSyn-DIO-eGFP
OFF	2.81	0	0	0	29.61	1.17	8.08
ON	0	17.12	21.36	0	7.67	15.64	0
OFF	14.52	0.03	43.62	14.52	0	1	45.23
statistic methods		ANOVA table	SS (Type III)	DF	MS	F (DFn, DFd)	P value
		Interaction	119.2	2	59.59	F (2, 33) = 0.5160	P=0.6017
		Row Factor	374.4	2	187.2	F (2, 33) = 1.621	P=0.2131
		Column Factor	583.7	1	583.7	F (1, 33) = 5.054	P=0.0314
		Residual	3811	33	115.5
		n	6~7
		Sidak's multiple comparisons test	Mean Diff.	95.00% CI of diff.	Significant?	Summary	Adjusted P Value
		OFF:AAV-hSyn-DIO-GtACR-eGFP vs. OFF:AAV-hSyn-DIO-eGFP	-3.235	-22.10 to 15.63	No	ns	>0.9999
		OFF:AAV-hSyn-DIO-GtACR-eGFP vs. ON:AAV-hSyn-DIO-GtACR-eGFP	2.158	-17.42 to 21.73	No	ns	>0.9999
		OFF:AAV-hSyn-DIO-GtACR-eGFP vs. ON:AAV-hSyn-DIO-eGFP	-6.109	-24.97 to 12.75	No	ns	0.9965
		OFF:AAV-hSyn-DIO-GtACR-eGFP vs. OFF:AAV-hSyn-DIO-GtACR-eGFP	-2.492	-22.07 to 17.08	No	ns	>0.9999
		OFF:AAV-hSyn-DIO-GtACR-eGFP vs. OFF:AAV-hSyn-DIO-eGFP	-14.27	-33.13 to 4.593	No	ns	0.2933
		OFF:AAV-hSyn-DIO-eGFP vs. ON:AAV-hSyn-DIO-GtACR-eGFP	5.393	-13.47 to 24.26	No	ns	0.9991
		OFF:AAV-hSyn-DIO-eGFP vs. ON:AAV-hSyn-DIO-eGFP	-2.874	-21.00 to 15.25	No	ns	>0.9999
		OFF:AAV-hSyn-DIO-eGFP vs. OFF:AAV-hSyn-DIO-GtACR-eGFP	0.7429	-18.12 to 19.61	No	ns	>0.9999
		OFF:AAV-hSyn-DIO-eGFP vs. OFF:AAV-hSyn-DIO-eGFP	-11.04	-29.16 to 7.087	No	ns	0.6255
		ON:AAV-hSyn-DIO-GtACR-eGFP vs. ON:AAV-hSyn-DIO-eGFP	-8.267	-27.13 to 10.60	No	ns	0.9452
		ON:AAV-hSyn-DIO-GtACR-eGFP vs. OFF:AAV-hSyn-DIO-GtACR-eGFP	-4.65	-24.23 to 14.93	No	ns	>0.9999
		ON:AAV-hSyn-DIO-GtACR-eGFP vs. OFF:AAV-hSyn-DIO-eGFP	-16.43	-35.29 to 2.435	No	ns	0.1353
		ON:AAV-hSyn-DIO-eGFP vs. OFF:AAV-hSyn-DIO-GtACR-eGFP	3.617	-15.25 to 22.48	No	ns	>0.9999
		ON:AAV-hSyn-DIO-eGFP vs. OFF:AAV-hSyn-DIO-eGFP	-8.161	-26.28 to 9.962	No	ns	0.9328
		OFF:AAV-hSyn-DIO-GtACR-eGFP vs. OFF:AAV-hSyn-DIO-eGFP	-11.78	-30.64 to 7.085	No	ns	0.5871

## Sheet: Fig.S4
Fig.S4a		CM-mPFC inhibition in naïve ice
eGFP+CNO		12.64	43.44	57.48	46.8	15.68	12.56	2.96
DIO-hM4Di+Saline		1.32	2.88	5.44	48.08	38	82.72	0
DIO-hM4Di+CNO		26.84	27.28	1.48	11.28	22.84	18.68	48.24
statistic methods		One-way ANOVA
		ANOVA table	SS	DF	MS	F (DFn, DFd)	P value
		Treatment (between columns)	88.89	2	44.45	F (2, 18) = 0.07931	P=0.9241
		Residual (within columns)	10087	18	560.4
		Total	10176	20
		n	7
		Tukey's multiple comparisons test	Mean Diff.	95.00% CI of diff.	Significant?	Summary	Adjusted P Value
		eGFP+CNO vs. DIO-hM4Di+Saline	1.874	-30.42 to 34.17	No	ns	0.988	A-B
		eGFP+CNO vs. DIO-hM4Di+CNO	4.989	-27.31 to 37.28	No	ns	0.9183	A-C
		DIO-hM4Di+Saline vs. DIO-hM4Di+CNO	3.114	-29.18 to 35.41	No	ns	0.9672	B-C
Fig.S4c		CM-PNmPFC inhibition (His)
mCherry+CNO		78	39	80	77	82	53	49
DIO-hM4Di+Saline		46	120	46	41	65	72
DIO-hM4Di+CNO		34	40	14	26	13	61
statistic methods		One-way ANOVA
		ANOVA table	SS	DF	MS	F (DFn, DFd)	P value
		Treatment (between columns)	4718	2	2359	F (2, 16) = 4.777	P=0.0236
		Residual (within columns)	7901	16	493.8
		Total	12619	18
		n	6~7
		Tukey's multiple comparisons test	Mean Diff.	95.00% CI of diff.	Significant?	Summary	Adjusted P Value
		mCherry+CNO vs. DIO-hM4Di+Saline	0.4286	-31.47 to 32.33	No	ns	0.9993	A-B
		mCherry+CNO vs. DIO-hM4Di+CNO	34.1	2.194 to 66.00	Yes	*	0.0354	A-C
		DIO-hM4Di+Saline vs. DIO-hM4Di+CNO	33.67	0.5614 to 66.77	Yes	*	0.046	B-C
Fig.S4d		CM-PNmPFC inhibition (CQ)
mCherry+CNO		111	102	94	135	148	91
DIO-hM4Di+Saline		177	93	158	164	111
DIO-hM4Di+CNO		69	111	56	66	19
statistic methods		One-way ANOVA
		ANOVA table	SS	DF	MS	F (DFn, DFd)	P value
		Treatment (between columns)	15054	2	7527	F (2, 13) = 7.942	P=0.0056
		Residual (within columns)	12322	13	947.8
		Total	27376	15
		n	5~6
		Tukey's multiple comparisons test	Mean Diff.	95.00% CI of diff.	Significant?	Summary	Adjusted P Value
		mCherry+CNO vs. DIO-hM4Di+Saline	-27.1	-76.32 to 22.12	No	ns	0.3439	A-B
		mCherry+CNO vs. DIO-hM4Di+CNO	49.3	0.07659 to 98.52	Yes	*	0.0496	A-C
		DIO-hM4Di+Saline vs. DIO-hM4Di+CNO	76.4	24.99 to 127.8	Yes	**	0.0046	B-C

[truncated: 3 more sheets: Fig. S5, Fig.S6, Fig.S7]
